# Supplementary material for: Genotypic and Environmental Effects on Morpho-Physiological and Agronomic Performances of a Tomato Diversity Panel in Relation to Nitrogen and Water Stress Under Organic Farming
Source: Front Plant Sci. 2022 Jun 29;13:fpls-13-936596. doi: 10.3389/fpls.2022.936596 (PMC9277548; doi:10.3389/fpls.2022.936596)
Supplement: Supplementary file 1 [file Table_1.XLSX]

## Sheet: Table S1
Supplementary Table 1: List of the 42 accessions used in the present study
Accession Code	Accession Name	Genebank reference	Cultivar groups	Provenance
BT08860	18-1110		BL	na
BT08900	17-1057		BL	na
BT00670	Strogili Megali	TRTH2490	CL	Greece
BT00850	Outre (Coeur de Boeuf)	TRMO0040	CL	France
BT00890	Edkawi 1987		CL	Japan
BT00900	Uco Plata	13683	CL	Argentina
BT02580	Hellfrucht Fruhstamm	10796	CL	Germany
BT02590	Kumato	13893	CL	Spain
BT08120	LA3342	617/Massa	CL	na
BT08270	NC8776	644/Massa	CL	na
BT08300	Blue P20	660/Massa	CL	USA
BT00310	Cirereta Menorca	TRBA050	FM	Spain
BT04070	Valenciana III		FM	Spain
BT04090	Amarillo Ademúz		FM	Spain
BT04100	AG1		FM	Spain
BT04120	ONT1		FM	Spain
BT04130	Rosada d'Altea		FM	Spain
BT04140	Rosada d'Ademúz		FM	Spain
BT04150	Rosa de Barbastro	15832	FM	Spain
BT06190	Rita 2	1294/314	FM	Italy
BT06240	San Marzano 622	447/183	FM	Italy
BT10050	del Vesuvio	436/171	FM	Italy
BT00380	Montserrat		FM	Spain
BT00400	De Borseta		FM	Spain
BT00460	Amarillo bombilla	8369	FM	Spain
BT00500	Huevo de Paloma	9559	FM	Spain
BT00510	Cherry ecológico		FM	Spain
BT04030	Flor de Baladre	9787	FM	Spain
BT04040	Dep Pebre		FM	Spain
BT04060	Valenciana II		FM	Spain
BT06330	Snow white	481/177	HL	USA
BT06400	Violet Jasper	648/Massa	HL	China
BT06440	Gajo de melon	658/Massa	HL	USA
BT06460	Black Cherry	682/Massa	HL	USA
BT08260	Baby wine	640/Massa	HL	USA
BT08280	ABC Potato leaf	647/Massa	HL	USA
BT02020	Tomate de colgar verde	15968	LS	Spain
BT02030	Tomatica de penjar del melic	16075	LS	Spain
BT02320	Tomate de colgar	16068	LS	Spain
BT02470	Tomate de colgar;de todo el año	5502	LS	Spain
BT10190	Red Pear	430/165	LS	Italy
BT10210	Piennolo 21	434/169	LS	Italy
a BL = Breeding lines, CL = Elite cultivars, FM = landraces for the fresh market, HL = Heirlooms, LS = Long shelf-life cultivars
