# Supplementary material for: Genotypic and Environmental Effects on Morpho-Physiological and Agronomic Performances of a Tomato Diversity Panel in Relation to Nitrogen and Water Stress Under Organic Farming
Source: Front Plant Sci. 2022 Jun 29;13:fpls-13-936596. doi: 10.3389/fpls.2022.936596 (PMC9277548; doi:10.3389/fpls.2022.936596)
Supplement: Supplementary file 2 [file Table_2.XLSX]

## Sheet: Table S2
Supplementary Table 2: Mean values and standard deviation for the pseudoqualitative and quantitative traits scored for each accession under organic conditions in Italy. For each trait and treatment, means with different letters are significantly different (p = 0.05) according to Tukey's. Means in bold are statistically different compared to the control conditions (* p ≤ 0.05, ** p ≤ 0.01) accordi…
Accession	Cultivar groupa	FOLIAGE DENSITY				STYLE POSITION				FRUIT SET SEQUENCE				GREEN SHOULDERS				PUFFINESS APPEARANCE				BLOSSOM END SCAR CONDITION				FRUIT FIRMNESS				RIBBING AT CALYX END				STEM DIAMETRE				LOCULES NUMBER				RADIAL CRACKING				CONCENTRIC CRACKING
		Control	Nitrogen stress	Water stress		Control	Nitrogen stress	Water stress		Control	Nitrogen stress	Water stress		Control	Nitrogen stress	Water stress		Control	Nitrogen stress	Water stress		Control	Nitrogen stress	Water stress		Control	Nitrogen stress	Water stress		Control	Nitrogen stress	Water stress		Control	Nitrogen stress	Water stress		Control	Nitrogen stress	Water stress		Control	Nitrogen stress	Water stress		Control	Nitrogen stress	Water stress
BT08860	BL	5.00 ± 0.00 ab	4.33 ± 1.15 a	5.00 ± 0.00 a		3.33 ± 0.58 ab	3.33 ± 0.58 ab	2.33 ± 1.53 ab		5.00 ± 0.00 a	4.33 ± 1.15 a-c	5.67 ± 1.15 a		1.33 ± 0.58 b-d	1.00 ± 0.00 bc	1.33 ± 0.58 b-e		3.00 ± 2.00 b	4.33 ± 1.15 b	3.67 ± 1.15 bc		2.67 ± 0.58 a	2.00 ± 1.00 a	2.00 ± 1.00 a		3.00 ± 1.00 a	2.33 ± 0.58 a	3.00 ± 0.00 a-d		4.00 ± 1.00 a-c	2.67 ± 1.53 a-e	3.33 ± 1.15 a-d		1.13 ± 0.12 a	1.60 ± 0.26 a-c *	1.50 ± 0.10 ab		8.33 ± 2.91 a-d	6.45 ± 0.69 b-f	6.22 ± 1.17 c-i		3.00 ± 2.00 a	2.33 ± 1.15 a	1.67 ± 1.15 a		1.67 ± 1.15 a	2.33 ± 1.15 a	1.67 ± 1.15 a
BT08900	BL	4.33 ± 1.15 ab	3.00 ± 0.00 a	4.33 ± 1.15 a		2.33 ± 1.53 a-c	2.33 ± 1.53 a-c	1.67 ± 0.58 ab		5.00 ± 2.00 a	7.00 ± 0.00 ab	5.67 ± 1.15 a		1.00 ± 0.00 cd	1.00 ± 1.00 bc	0.67 ± 0.58 c-e		3.00 ± 0.00 b	3.00 ± 0.00 bc	3.00 ± 0.00 bc		2.00 ± 0.00 a	2.33 ± 0.58 a	2.00 ± 0.00 a		3.67 ± 0.58 a	3.67 ± 0.58 a	3.33 ± 0.58 a-c		2.33 ± 0.58 b-f	2.33 ± 0.58 a-e	2.00 ± 0.00 b-d		1.40 ± 0.30 a	1.33 ± 0.25 a-d	1.27 ± 0.45 ab		4.11 ± 1.90 c-f	5.78 ± 0.19 c-f	2.00 ± 0.00 i		1.00 ± 0.00 a	1.00 ± 0.00 a	3.00 ± 2.00 a		1.67 ± 1.15 a	1.67 ± 1.15 a	2.33 ± 2.31 a
BT00670	CL	3.00 ± 0.00 b	3.67 ± 1.15 a	4.33 ± 1.15 a		2.00 ± 0.00 a-c	3.33 ± 0.58 ab *	2.33 ± 0.58 ab		5.00 ± 2.00 a	5.00 ± 2.00 a-c	3.67 ± 1.15 a		1.33 ± 0.58 b-d	1.33 ± 0.58 a-c	1.67 ± 0.58 a-d		3.00 ± 0.00 b	2.33 ± 1.15 bc	3.00 ± 0.00 b-d		2.33 ± 1.15 a	2.00 ± 1.00 a	2.67 ± 0.58 a		2.67 ± 0.58 a	2.67 ± 0.58 a	3.00 ± 0.00 a-d		4.67 ± 0.58 a	3.33 ± 1.15 a-d	3.33 ± 0.58 a-d		1.43 ± 0.21 a	1.23 ± 0.21 a-d	1.13 ± 0.21 ab		10.11 ± 1.35 ab	9.89 ± 1.17 a-c	7.78 ± 2.70 b-h		3.67 ± 1.15 a	1.67 ± 1.15 a	3.00 ± 0.00 a		1.00 ± 0.00 a	1.67 ± 1.15 a	1.00 ± 0.00 a
BT00850	CL	5.00 ± 2.00 ab	3.67 ± 1.15 a	3.67 ± 2.31 a		1.33 ± 0.58 bc	1.67 ± 1.15 a-c	1.00 ± 0.00 b		3.67 ± 1.15 a	3.00 ± 0.00 c	4.33 ± 1.15 a		2.00 ± 1.00 a-c	1.33 ± 0.58 a-c	2.67 ± 0.58 ab		1.67 ± 1.15 b	1.00 ± 0.00 c	1.00 ± 0.00 d		1.67 ± 1.15 a	1.00 ± 0.00 a	1.67 ± 0.58 a		2.33 ± 0.58 a	2.67 ± 0.58 a	3.00 ± 1.00 a-d		2.67 ± 0.58 a-f	3.00 ± 1.00 a-e	2.67 ± 1.53 b-d		1.20 ± 0.17 a	1.10 ± 0.10 a-d	1.03 ± 0.06 ab		11.67 ± 1.21 a	10.55 ± 1.68 ab	12.34 ± 1.53 a		1.67 ± 1.15 a	1.67 ± 1.15 a	1.67 ± 1.15 a		1.67 ± 1.15 a	2.33 ± 1.15 a	1.67 ± 1.15 a
BT00890	CL	5.00 ± 2.00 ab	5.00 ± 2.00 a	6.33 ± 1.15 a		2.00 ± 0.00 a-c	2.67 ± 1.15 a-c	2.00 ± 1.00 ab		4.33 ± 1.15 a	3.67 ± 1.15 bc	6.33 ± 1.15 a		1.33 ± 0.58 b-d	1.67 ± 0.58 a-c	1.67 ± 0.58 a-d		1.00 ± 0.00 b	1.00 ± 0.00 c	1.00 ± 0.00 d		2.00 ± 1.00 a	2.00 ± 1.00 a	2.67 ± 0.58 a		3.00 ± 0.00 a	2.33 ± 0.58 a	3.67 ± 0.58 a-c		2.67 ± 1.15 a-f	2.00 ± 0.00 b-e	2.67 ± 0.58 b-d		1.30 ± 0.10 a	1.43 ± 0.32 a-d	1.23 ± 0.40 ab		5.78 ± 0.19 b-f	6.11 ± 0.84 b-f	6.33 ± 1.20 c-i		3.00 ± 0.00 a	4.33 ± 1.15 a	3.67 ± 3.06 a		1.00 ± 0.00 a	1.67 ± 1.15 a	1.00 ± 0.00 a
BT00900	CL	6.33 ± 1.15 ab	5.67 ± 1.15 a	6.33 ± 1.15 a		2.67 ± 1.15 a-c	3.67 ± 0.58 a	2.67 ± 0.58 ab		5.67 ± 1.15 a	5.67 ± 1.15 a-c	5.67 ± 1.15 a		2.00 ± 0.00 a-c	2.00 ± 0.00 ab	2.00 ± 0.00 a-c		1.00 ± 0.00 b	1.00 ± 0.00 c	1.00 ± 0.00 d		2.00 ± 0.00 a	2.00 ± 0.00 a	2.33 ± 0.58 a		2.33 ± 1.53 a	3.67 ± 0.58 a	3.33 ± 0.58 a-c		2.67 ± 1.15 a-f	3.00 ± 0.00 a-e	2.33 ± 1.15 b-d		1.57 ± 0.21 a	1.60 ± 0.10 a-c	1.50 ± 0.26 ab		4.33 ± 0.67 c-f	4.22 ± 1.07 d-f	4.22 ± 1.26 g-i		1.67 ± 1.15 a	1.00 ± 0.00 a	3.00 ± 2.00 a		2.33 ± 1.15 a	1.00 ± 0.00 a	1.00 ± 0.00 a
BT02580	CL	3.00 ± 0.00 b	3.67 ± 1.15 a	3.00 ± 0.00 a		1.33 ± 0.58 bc	1.67 ± 0.58 a-c	1.33 ± 0.58 ab		6.33 ± 1.15 a	5.00 ± 2.00 a-c	5.67 ± 1.15 a		0.00 ± 0.00 d	0.00 ± 0.00 c	0.33 ± 0.58 de		1.00 ± 0.00 b	1.00 ± 0.00 c	2.33 ± 2.31 cd		1.67 ± 0.58 a	2.00 ± 0.00 a	1.67 ± 0.58 a		3.33 ± 0.58 a	3.33 ± 0.58 a	2.67 ± 0.58 a-d		2.33 ± 0.58 b-f	2.00 ± 1.00 b-e	1.67 ± 0.58 cd		1.30 ± 0.26 a	1.20 ± 0.52 a-d	1.27 ± 0.31 ab		2.00 ± 0.00 f	2.11 ± 0.19 f	2.33 ± 0.58 i		3.67 ± 1.15 a	3.00 ± 2.00 a	2.33 ± 1.15 a		1.67 ± 1.15 a	3.00 ± 2.00 a	1.67 ± 1.15 a
BT02590	CL	6.33 ± 1.15 ab	4.33 ± 1.15 a	5.67 ± 1.15 a		2.00 ± 0.00 a-c	2.33 ± 1.15 a-c	2.00 ± 0.00 ab		5.67 ± 1.15 a	5.67 ± 1.15 a-c	6.33 ± 1.15 a		1.67 ± 0.58 a-c	2.00 ± 0.00 ab	1.67 ± 0.58 a-d		1.00 ± 0.00 b	1.67 ± 1.15 c	1.00 ± 0.00 d		2.00 ± 0.00 a	2.00 ± 0.00 a	2.00 ± 0.00 a		2.33 ± 0.58 a	3.33 ± 0.58 a	3.00 ± 0.00 a-d		2.67 ± 0.58 a-f	2.67 ± 0.58 a-e	2.33 ± 0.58 b-d		1.50 ± 0.10 a	1.40 ± 0.10 a-d	1.47 ± 0.15 ab		4.67 ± 0.34 c-f	5.00 ± 0.33 d-f	5.11 ± 0.19 f-i		5.00 ± 2.00 a	4.33 ± 1.15 a	4.33 ± 1.15 a		3.00 ± 3.46 a	1.00 ± 0.00 a	4.33 ± 1.15 a
BT08120	CL	5.67 ± 1.15 ab	5.00 ± 0.00 a	4.33 ± 1.15 a		2.00 ± 0.00 a-c	2.33 ± 0.58 a-c	2.00 ± 1.00 ab		5.67 ± 1.15 a	6.33 ± 1.15 a-c	4.33 ± 1.15 a		0.00 ± 0.00 d	0.00 ± 0.00 c	0.00 ± 0.00 e		1.00 ± 0.00 b	2.33 ± 1.15 bc	1.00 ± 0.00 d		1.33 ± 0.58 a	1.33 ± 0.58 a	1.67 ± 0.58 a		3.00 ± 1.00 a	4.00 ± 0.00 a	3.67 ± 0.58 ab		2.00 ± 0.00 c-f	1.67 ± 0.58 cde	1.67 ± 0.58 cd		1.03 ± 0.15 a	0.93 ± 0.15 b-d	1.23 ± 0.25 ab		2.33 ± 0.00 f	2.00 ± 0.00 f *	2.22 ± 0.19 i		1.00 ± 0.00 a	1.67 ± 1.15 a	1.00 ± 0.00 a		1.00 ± 0.00 a	1.00 ± 0.00 a	1.00 ± 0.00 a
BT08270	CL	4.33 ± 1.15 ab	3.67 ± 1.15 a	4.33 ± 2.31 a		1.67 ± 1.15 a-c	1.00 ± 0.00 c	1.00 ± 0.00 b		6.33 ± 1.15 a	5.67 ± 1.15 a-c	6.33 ± 1.15 a		0.00 ± 0.00 d	0.00 ± 0.00 c	0.00 ± 0.00 e		1.00 ± 0.00 b	1.00 ± 0.00 c	1.00 ± 0.00 d		1.67 ± 0.58 a	2.00 ± 0.00 a	2.00 ± 0.00 a		4.00 ± 0.00 a	3.67 ± 0.58 a	4.00 ± 0.00 ab		1.67 ± 0.58 d-f	1.00 ± 0.00 e	2.00 ± 0.00 b-d		1.20 ± 0.66 a	1.30 ± 0.00 a-d	1.30 ± 0.10 ab		6.22 ± 0.51 b-f	5.22 ± 0.39 d-f	5.34 ± 0.58 e-i		2.33 ± 1.15 a	1.67 ± 1.15 a	1.67 ± 1.15 a		1.00 ± 0.00 a	1.00 ± 0.00 a	1.67 ± 1.15 a
BT08300	CL	3.00 ± 0.00 b	3.00 ± 0.00 a	3.67 ± 1.15 a		3.67 ± 0.58 a	3.67 ± 0.58 a	3.67 ± 0.58 ab		5.67 ± 1.15 a	5.67 ± 1.15 a-c	4.33 ± 1.15 a		2.33 ± 0.58 a-c	2.33 ± 1.15 ab	2.33 ± 0.58 ab		1.00 ± 0.00 b	1.00 ± 0.00 c	1.00 ± 0.00 d		2.00 ± 0.00 a	2.00 ± 0.00 a	1.67 ± 0.58 a		2.67 ± 1.15 a	3.33 ± 0.58 a	2.67 ± 0.58 a-d		2.00 ± 0.00 c-f	1.67 ± 0.58 cde	1.67 ± 0.58 cd		1.40 ± 0.26 a	1.07 ± 0.15 a-d	1.27 ± 0.06 ab		2.00 ± 0.00 f	2.00 ± 0.00 f	2.00 ± 0.00 i		4.33 ± 2.31 a	1.00 ± 0.00 a	1.67 ± 1.15 a		1.00 ± 0.00 a	2.33 ± 1.15 a	1.00 ± 0.00 a
BT00310	FM	5.00 ± 0.00 ab	3.67 ± 1.15 a	5.67 ± 1.15 a		2.00 ± 0.00 a-c	1.33 ± 0.58 bc	1.33 ± 0.58 ab		6.33 ± 1.15 a	6.33 ± 1.15 a-c	5.67 ± 1.15 a		3.00 ± 0.00 a	2.67 ± 0.58 ab	3.00 ± 0.00 a		2.33 ± 2.31 b	1.00 ± 0.00 c	1.00 ± 0.00 d		1.67 ± 0.58 a	2.00 ± 0.00 a	1.67 ± 0.58 a		2.67 ± 1.53 a	3.33 ± 0.58 a	3.00 ± 0.00 a-d		3.00 ± 0.00 a-f	2.33 ± 0.58 a-e	1.67 ± 0.58 cd *		1.63 ± 0.29 a	1.60 ± 0.17 a-c	1.67 ± 0.12 ab		2.67 ± 0.34 f	2.00 ± 0.00 f *	2.11 ± 0.19 i *		4.33 ± 1.15 a	3.00 ± 2.00 a	3.00 ± 3.46 a		1.67 ± 1.15 a	2.33 ± 1.15 a	1.00 ± 0.00 a
BT04070	FM	3.33 ± 1.53 ab	5.00 ± 2.00 a	4.33 ± 1.15 a		2.00 ± 1.00 a-c	1.67 ± 0.58 a-c	2.00 ± 0.00 ab		5.00 ± 0.00 a	5.00 ± 0.00 a-c	5.00 ± 2.00 a		1.67 ± 0.58 a-c	2.33 ± 0.58 ab	2.00 ± 1.00 a-c		1.67 ± 1.15 b	1.00 ± 0.00 c	1.00 ± 0.00 d		1.67 ± 0.58 a	1.33 ± 0.58 a	2.67 ± 0.58 a		3.00 ± 0.00 a	2.67 ± 0.58 a	3.33 ± 0.58 a-d		2.67 ± 0.58 a-f	3.33 ± 0.58 a-d	3.00 ± 1.00 a-d		1.00 ± 0.26 a	0.93 ± 0.06 b-d	1.47 ± 0.60 ab		8.78 ± 1.65 a-c	8.00 ± 0.58 a-d	11.11 ± 4.22 ab		4.33 ± 1.15 a	3.67 ± 1.15 a	3.67 ± 1.15 a		4.33 ± 2.31 a	2.33 ± 2.31 a	3.67 ± 2.31 a
BT04090	FM	6.33 ± 1.15 ab	5.00 ± 2.00 a	5.67 ± 1.15 a		2.67 ± 0.58 a-c	1.67 ± 0.58 a-c	2.33 ± 0.58 ab		3.33 ± 1.53 a	3.67 ± 1.15 bc	4.33 ± 1.15 a		1.00 ± 0.00 cd	1.00 ± 0.00 bc	1.33 ± 0.58 b-e		1.67 ± 1.15 b	1.67 ± 1.15 c	1.00 ± 0.00		2.33 ± 1.15 a	2.33 ± 1.15 a	2.33 ± 1.15 a		2.33 ± 0.58 a	3.00 ± 1.00 a	2.00 ± 1.00 b-d		3.33 ± 0.58 a-e	3.67 ± 0.58 a-c	4.00 ± 1.00 a-d		1.57 ± 0.29 a	1.80 ± 0.56 a	1.40 ± 0.26 ab		9.67 ± 5.81 ab	10.67 ± 1.73 ab	11.45 ± 2.04 ab		2.33 ± 1.15 a	3.00 ± 0.00 a	3.67 ± 2.31 a		3.67 ± 1.15 a	3.67 ± 2.31 a	2.33 ± 1.15 a
BT04100	FM	3.67 ± 1.15 ab	3.00 ± 0.00 a	4.33 ± 1.15 a		3.00 ± 1.00 a-c	2.33 ± 0.58 a-c	2.00 ± 0.00 ab		5.67 ± 1.15 a	5.00 ± 2.00 a-c	5.00 ± 0.00 a		2.00 ± 0.00 a-c	1.67 ± 0.58 a-c	2.00 ± 0.00 a-c		1.00 ± 0.00 b	1.67 ± 1.15 c	1.00 ± 0.00 d		2.33 ± 0.58 a	2.33 ± 0.58 a	2.00 ± 0.00 a		3.33 ± 0.58 a	3.33 ± 0.58 a	2.33 ± 0.58 a-d		3.00 ± 1.00 a-f	3.00 ± 1.00 a-e	4.33 ± 1.15 ab		1.17 ± 0.06 a	1.33 ± 0.15 a-d	1.20 ± 0.10 ab		10.00 ± 0.00 ab	8.78 ± 5.10 a-d	9.56 ± 2.83 a-e		2.33 ± 1.15 a	1.00 ± 0.00 a	3.00 ± 2.00 a		1.00 ± 0.00 a	1.00 ± 0.00 a	2.33 ± 1.15 a
BT04120	FM	5.00 ± 2.00 ab	4.33 ± 1.15 a	5.67 ± 1.15 a		2.00 ± 0.00 a-c	2.33 ± 0.58 a-c	2.00 ± 1.00 ab		4.33 ± 1.15 a	3.67 ± 1.15 bc	4.33 ± 1.15 a		2.00 ± 0.00 a-c	2.00 ± 0.00 ab	2.00 ± 0.00 a-c		1.67 ± 1.15 b	3.00 ± 0.00 bc	1.00 ± 0.00 d		3.00 ± 0.00 a	2.67 ± 0.58 a	3.00 ± 0.00 a		2.67 ± 0.58 a	2.67 ± 0.58 a	2.67 ± 0.58 a-d		3.00 ± 1.00 a-f	3.00 ± 0.00 a-e	3.00 ± 1.00 a-d		1.50 ± 0.17 a	1.33 ± 0.50 a-d	1.47 ± 0.15 ab		8.00 ± 1.46 a-e	7.89 ± 1.83 a-d	6.33 ± 0.88 c-i		5.67 ± 2.31 a	3.00 ± 2.00 a	3.00 ± 2.00 a		1.67 ± 1.15 a	2.33 ± 1.15 a	2.33 ± 1.15 a
BT04130	FM	3.33 ± 1.53 ab	4.33 ± 1.15 a	5.00 ± 0.00 a		3.67 ± 0.58 a	3.33 ± 1.15 ab	2.67 ± 1.15 ab		4.33 ± 1.15 a	4.33 ± 1.15 a-c	5.00 ± 0.00 a		1.67 ± 0.58 a-c	1.67 ± 0.58 a-c	2.00 ± 0.00 a-c		1.67 ± 1.15 b	1.00 ± 0.00 c	1.00 ± 0.00 d		3.00 ± 0.00 a	2.33 ± 1.15 a	2.33 ± 1.15 a		2.33 ± 0.58 a	2.67 ± 0.58 a	2.67 ± 0.58 a-d		3.00 ± 1.00 a-f	4.00 ± 1.00 ab	4.00 ± 1.00 a-c		1.47 ± 0.15 a	1.30 ± 0.20 a-d	1.83 ± 0.12 a		8.56 ± 0.51 a-c	7.78 ± 2.34 a-d	10.55 ± 1.57 a-c		4.33 ± 3.06 a	3.67 ± 1.15 a	2.33 ± 1.15 a		3.67 ± 2.31 a	3.67 ± 2.31 a	3.00 ± 2.00 a
BT04140	FM	5.67 ± 1.15 ab	5.00 ± 2.00 a	7.00 ± 0.00 a		1.00 ± 0.00 c	1.33 ± 0.58 bc	1.33 ± 0.58 ab		5.00 ± 2.00 a	4.67 ± 2.52 a-c	6.33 ± 1.15 a		2.00 ± 0.00 a-c	1.67 ± 0.58 a-c	1.33 ± 0.58 b-e		1.00 ± 0.00 b	1.00 ± 0.00 c	1.00 ± 0.00 d		2.67 ± 0.58 a	2.00 ± 1.00 a	2.67 ± 0.58 a		2.33 ± 0.58 a	2.67 ± 0.58 a	2.67 ± 0.58 a-d		3.00 ± 1.00 a-f	2.67 ± 0.58 a-e	2.67 ± 0.58 b-d		1.73 ± 0.06 a	1.63 ± 0.21 a-c	1.80 ± 0.00 ab		6.00 ± 0.88 b-f	5.22 ± 1.50 d-f	5.89 ± 1.17 d-i		3.67 ± 1.15 a	3.67 ± 1.15 a	1.67 ± 1.15 a		3.67 ± 1.15 a	4.33 ± 1.15 a	2.33 ± 1.15 a
BT04150	FM	5.00 ± 0.00 ab	5.00 ± 2.00 a	4.33 ± 3.06 a		2.00 ± 1.00 a-c	2.67 ± 0.58 a-c	3.00 ± 1.00 ab		5.00 ± 0.00 a	4.33 ± 1.15 a-c	5.00 ± 2.00 a		1.67 ± 0.58 a-c	2.00 ± 0.00 ab	2.00 ± 0.00 a-c		1.00 ± 0.00 b	1.00 ± 0.00 c	1.00 ± 0.00 d		3.00 ± 0.00 a	2.33 ± 1.15 a	2.67 ± 0.58 a		3.00 ± 1.00 a	2.33 ± 0.58 a	3.67 ± 0.58 ab		4.00 ± 1.00 a-c	3.33 ± 0.58 a-d	4.00 ± 0.00 a-c		1.43 ± 0.21 a	1.13 ± 0.31 a-d	1.43 ± 0.40 ab		9.56 ± 3.56 ab	8.78 ± 2.22 a-d	12.22 ± 1.17 a		3.67 ± 1.15 a	3.67 ± 1.15 a	3.67 ± 1.15 a		2.33 ± 1.15 a	1.67 ± 1.15 a	1.00 ± 0.00 a
BT06190	FM	5.00 ± 2.00 ab	5.67 ± 1.15 a	5.67 ± 1.15 a		3.67 ± 0.58 a	2.00 ± 0.00 a-c	2.67 ± 0.58 ab		5.67 ± 1.15 a	5.00 ± 0.00 a-c	5.67 ± 1.15 a		2.00 ± 0.00 a-c	1.33 ± 0.58 a-c	2.33 ± 0.58 ab		1.67 ± 1.15 b	3.00 ± 2.00 bc	2.33 ± 1.15 b-d		2.67 ± 0.58 a	1.67 ± 0.58 a	2.00 ± 0.00 a		2.67 ± 0.58 a	2.67 ± 0.58 a	3.00 ± 0.00 a-d		3.33 ± 0.58 a-e	3.00 ± 0.00 a-e	2.33 ± 1.15 b-d		1.40 ± 0.17 a	1.43 ± 0.35 a-d	1.57 ± 0.31 ab		5.56 ± 0.77 b-f	7.33 ± 4.04 a-e	5.55 ± 1.57 d-i		2.33 ± 1.15 a	4.33 ± 1.15 a	3.67 ± 3.06 a		2.33 ± 2.31 a	2.33 ± 1.15 a	1.67 ± 1.15 a
BT06240	FM	7.00 ± 0.00 a	6.33 ± 1.15 a	5.67 ± 1.15 a		2.00 ± 1.00 a-c	1.67 ± 0.58 a-c	1.33 ± 0.58 ab		5.67 ± 1.15 a	5.67 ± 1.15 a-c	5.67 ± 2.31 a		2.33 ± 0.58 a-c	2.00 ± 0.00 ab	2.33 ± 0.58 ab		1.00 ± 0.00 b	2.33 ± 1.15 bc	1.00 ± 0.00 d		1.33 ± 0.58 a	1.33 ± 0.58 a	2.00 ± 0.00 a		3.33 ± 0.58 a	2.67 ± 0.58 a	2.33 ± 0.58 a-d		2.00 ± 0.00 c-f	2.00 ± 0.00 b-e	1.33 ± 0.58 d		1.20 ± 0.40 a	1.63 ± 0.15 a-c	1.40 ± 0.20 ab		2.11 ± 0.19 f	2.00 ± 0.00 f	2.67 ± 1.15 i		1.00 ± 0.00 a	1.00 ± 0.00 a	1.67 ± 1.15 a		1.00 ± 0.00 a	1.00 ± 0.00 a	2.33 ± 2.31 a
BT10050	FM	3.67 ± 1.15 ab	3.67 ± 1.15 a	3.67 ± 1.15 a		1.33 ± 0.58 bc	1.00 ± 0.00 c	1.00 ± 0.00 b		5.67 ± 1.15 a	5.67 ± 1.15 a-c	5.00 ± 0.00 a		2.67 ± 0.58 ab	2.33 ± 0.58 ab	2.33 ± 0.58 ab		1.00 ± 0.00 b	1.00 ± 0.00 c	1.00 ± 0.00 d		2.00 ± 0.00 a	1.33 ± 0.58 a	2.00 ± 0.00 a		3.33 ± 0.58 a	3.00 ± 0.00 a	3.33 ± 0.58 a-c		2.00 ± 0.00 c-f	2.00 ± 0.00 b-e	2.00 ± 0.00 b-d		1.43 ± 0.29 a	1.40 ± 0.26 a-d	1.63 ± 0.32 ab		2.00 ± 0.00 f	2.00 ± 0.00 f	2.33 ± 0.00 i		4.33 ± 1.15 a	2.33 ± 2.31 a	3.00 ± 2.00 a		2.33 ± 1.15 a	2.33 ± 2.31 a	1.00 ± 0.00 a
BT00380	FM	3.67 ± 1.15 ab	3.67 ± 1.15 a	3.67 ± 1.15 a		2.00 ± 0.00 a-c	1.67 ± 0.58 a-c	2.00 ± 1.00 ab		5.00 ± 2.00 a	5.00 ± 0.00 a-c	4.33 ± 1.15 a		2.00 ± 0.00 a-c	2.00 ± 0.00 ab	2.00 ± 0.00 a-c		7.00 ± 0.00 a	7.00 ± 0.00 a	6.33 ± 1.15 ab		1.67 ± 1.15 a	2.67 ± 0.58 a	2.67 ± 0.58 a		3.00 ± 0.00 a	2.33 ± 0.58 a	2.00 ± 1.00 b-d		4.67 ± 0.58 a	4.33 ± 0.58 a	5.33 ± 1.53 ab		1.67 ± 0.06 a	1.57 ± 0.15 a-c	1.60 ± 0.30 ab		6.56 ± 3.56 b-f	5.44 ± 0.84 c-f	4.67 ± 0.34 f-i		2.33 ± 1.15 a	2.33 ± 1.15 a	1.67 ± 1.15 a		3.00 ± 2.00 a	3.00 ± 2.00 a	3.67 ± 3.06 a
BT00400	FM	5.67 ± 1.15 ab	5.67 ± 1.15 a	6.33 ± 1.15 a		2.67 ± 1.53 a-c	3.00 ± 1.00 a-c	2.67 ± 1.53 ab		7.00 ± 0.00 a	5.67 ± 1.15 a-c	6.33 ± 1.15 a		2.00 ± 0.00 a-c	2.33 ± 0.58 ab	2.33 ± 0.58 ab		1.67 ± 1.15 b	1.67 ± 1.15 c	1.00 ± 0.00 d		2.67 ± 0.58 a	2.33 ± 0.58 a	1.67 ± 0.58 a		3.67 ± 0.58 a	3.67 ± 0.58 a	3.33 ± 0.58 a-c		2.67 ± 0.58 a-f	2.33 ± 1.53 a-e	2.67 ± 0.58 b-d		1.40 ± 0.17 a	1.77 ± 0.81 ab	1.30 ± 0.44 ab		3.00 ± 0.88 f	2.33 ± 0.00 f	3.00 ± 1.00 i		3.00 ± 2.00 a	1.67 ± 1.15 a	2.33 ± 1.15 a		2.33 ± 1.15 a	1.00 ± 0.00 a	1.67 ± 1.15 a
BT00460	FM	3.00 ± 0.00 b	3.00 ± 0.00 a	3.67 ± 1.15 a		2.00 ± 0.00 a-c	1.67 ± 0.58 a-c	1.67 ± 0.58 ab		5.67 ± 1.15 a	5.00 ± 0.00 a-c	5.67 ± 1.15 a		3.00 ± 0.00 a	2.67 ± 0.58 ab	2.33 ± 0.58 ab		1.00 ± 0.00 b	1.00 ± 0.00 c	1.00 ± 0.00 d		2.00 ± 0.00 a	2.00 ± 0.00 a	2.00 ± 0.00 a		2.33 ± 0.58 a	2.67 ± 0.58 a	2.67 ± 0.58 a-d		1.67 ± 0.58 d-f	2.00 ± 0.00 b-e	1.67 ± 0.58 d		1.37 ± 0.06 a	1.47 ± 0.06 a-d	1.80 ± 0.20 ab **		3.67 ± 1.53 d-f	2.00 ± 0.00 f	2.56 ± 0.51 i		4.33 ± 1.15 a	3.67 ± 1.15 a	4.33 ± 3.06 a		1.67 ± 1.15 a	1.00 ± 0.00 a	3.00 ± 3.46 a
BT00500	FM	3.67 ± 1.15 ab	3.00 ± 0.00 a	3.00 ± 0.00 a		1.67 ± 0.58 a-c	1.67 ± 0.58 a-c	1.67 ± 1.15 ab		7.00 ± 0.00 a	5.67 ± 1.15 a-c	7.00 ± 0.00 a		3.00 ± 0.00 a	2.67 ± 0.58 ab	3.00 ± 0.00 a		1.00 ± 0.00 b	1.00 ± 0.00 c	1.00 ± 0.00 d		1.67 ± 0.58 a	2.00 ± 0.00 a	2.00 ± 0.00 a		3.00 ± 1.00 a	2.67 ± 1.15 a	3.00 ± 0.00 a-d		1.33 ± 0.58 ef	1.33 ± 0.58 de	1.00 ± 0.00 d		1.20 ± 0.26 a	1.03 ± 0.23 a-d	1.37 ± 0.38 ab		2.00 ± 0.00 f	2.00 ± 0.00 f	2.00 ± 0.00 i		5.67 ± 1.15 a	3.00 ± 2.00 a	3.00 ± 2.00 a		1.00 ± 0.00 a	1.67 ± 1.15 a	1.00 ± 0.00 a
BT00510	FM	5.67 ± 1.15 ab	3.67 ± 1.15 a	4.33 ± 1.15 a		1.33 ± 0.58 bc	1.33 ± 0.58 bc	1.00 ± 0.00 b		7.00 ± 2.00 a	7.67 ± 1.15 a	6.33 ± 1.15 a		2.33 ± 0.58 a-c	2.00 ± 0.00 ab	3.00 ± 0.00 a		1.00 ± 0.00 b	1.00 ± 0.00 c	1.00 ± 0.00 d		1.67 ± 0.58 a	2.00 ± 0.00 a	2.00 ± 0.00 a		2.00 ± 0.00 a	2.67 ± 0.58 a	1.33 ± 0.58		1.67 ± 0.58 d-f	1.00 ± 0.00 e	1.33 ± 0.58 d		1.60 ± 0.44 a	1.30 ± 0.20 a-d	1.37 ± 0.21 ab		2.00 ± 0.00 f	2.00 ± 0.00 f	2.00 ± 0.00 i		1.00 ± 0.00 a	1.67 ± 1.15 a	1.00 ± 0.00 a		1.00 ± 0.00 a	1.00 ± 0.00 a	1.00 ± 0.00 a
BT04030	FM	4.33 ± 1.15 ab	3.67 ± 1.15 a	4.33 ± 2.31 a		2.33 ± 0.58 a-c	2.00 ± 0.00 a-c	2.00 ± 0.00 ab		4.33 ± 1.15 a	4.33 ± 1.15 a-c	4.33 ± 1.15 a		1.33 ± 0.58 b-d	1.67 ± 0.58 a-c	1.67 ± 0.58 a-d		1.67 ± 1.15 b	1.67 ± 1.15 c	1.67 ± 1.15 cd		2.33 ± 0.58 a	1.67 ± 1.15 a	2.67 ± 0.58 a		3.00 ± 0.00 a	3.33 ± 0.58 a	3.67 ± 0.58 ab		3.00 ± 1.00 a-f	3.00 ± 0.00 a-e	2.67 ± 0.58 b-d		1.07 ± 0.31 a	1.23 ± 0.21 a-d	1.63 ± 0.49 ab		10.11 ± 0.19 ab	11.44 ± 3.01 a	9.78 ± 2.14 a-d		2.33 ± 1.15 a	2.33 ± 2.31 a	1.67 ± 1.15 a		1.00 ± 0.00 a	1.67 ± 1.15 a	2.33 ± 1.15 a
BT04040	FM	5.33 ± 2.89 ab	5.67 ± 1.15 a	5.00 ± 2.00 a		1.33 ± 0.58 bc	1.00 ± 0.00 c	1.00 ± 0.00 b		4.67 ± 2.52 a	5.67 ± 1.15 a-c	5.00 ± 0.00 a		1.67 ± 0.58 a-c	1.67 ± 0.58 a-c	2.00 ± 0.00 a-c		2.33 ± 1.15 b	1.67 ± 1.15 c	1.00 ± 0.00 d		1.67 ± 0.58 a	2.00 ± 0.00 a	1.67 ± 0.58 a		3.00 ± 1.00 a	3.00 ± 0.00 a	3.00 ± 1.00 a-d		2.00 ± 0.00 c-f	2.33 ± 1.15 a-e	2.00 ± 1.00 b-d		1.70 ± 0.10 a	1.50 ± 0.10 a-d	1.43 ± 0.35 ab		3.33 ± 0.00 ef	2.22 ± 0.19 f *	2.44 ± 0.77 i		3.67 ± 1.15 a	1.00 ± 0.00 a *	2.33 ± 1.15 a		3.00 ± 2.00 a	1.67 ± 1.15 a	1.00 ± 0.00 a
BT04060	FM	4.33 ± 1.15 ab	3.67 ± 1.15 a	4.33 ± 1.15 a		2.67 ± 0.58 a-c	1.67 ± 0.58 a-c	2.67 ± 0.58 ab		4.33 ± 1.15 a	3.67 ± 1.15 bc	5.00 ± 2.00 a		1.33 ± 0.58 b-d	1.67 ± 0.58 a-c	2.00 ± 0.00 a-c		1.67 ± 1.15 b	1.00 ± 0.00 c	1.00 ± 0.00 d		3.00 ± 0.00 a	1.33 ± 0.58 a	2.33 ± 1.15 a		3.00 ± 0.00 a	2.67 ± 0.58 a	2.67 ± 0.58 a-d		3.67 ± 0.58 a-d	2.33 ± 0.58 a-e	2.33 ± 0.58 b-d		1.03 ± 0.15 a	0.90 ± 0.10 cd	1.10 ± 0.26 ab		8.89 ± 0.51 a-c	8.78 ± 0.69 a-d	8.67 ± 2.91 a-f		3.67 ± 1.15 a	2.33 ± 1.15 a	3.00 ± 2.00 a		3.00 ± 2.00 a	1.67 ± 1.15 a	3.00 ± 2.00 a
BT06330	HL	5.00 ± 0.00 ab	5.00 ± 2.00 a	3.67 ± 1.15 a		1.00 ± 0.00 c	1.00 ± 0.00 c	1.33 ± 0.58 ab		7.67 ± 1.15 a	7.00 ± 0.00 ab	7.67 ± 1.15 a		2.67 ± 0.58 ab	2.33 ± 0.58 ab	2.67 ± 0.58 ab		1.00 ± 0.00 b	1.00 ± 0.00 c	1.00 ± 0.00 d		1.67 ± 0.58 a	1.67 ± 0.58 a	2.00 ± 0.00 a		3.00 ± 0.00 a	3.00 ± 1.00 a	2.33 ± 1.15 a-d		1.33 ± 0.58 ef	1.67 ± 0.58 cde	1.33 ± 0.58 d		1.67 ± 0.25 a	1.50 ± 0.10 a-d	1.67 ± 0.23 ab		2.00 ± 0.00 f	2.00 ± 0.00 f	2.00 ± 0.00 i		1.00 ± 0.00 a	1.67 ± 1.15 a	1.00 ± 0.00 a		1.00 ± 0.00 a	1.00 ± 0.00 a	1.00 ± 0.00 a
BT06400	HL	3.67 ± 1.15 ab	4.33 ± 1.15 a	3.00 ± 0.00 a		2.00 ± 0.00 a-c	2.00 ± 0.00 a-c	1.67 ± 1.15 ab		6.33 ± 1.15 a	6.33 ± 1.15 a-c	5.67 ± 1.15 a		3.00 ± 0.00 a	3.00 ± 0.00 a	3.00 ± 0.00 a		1.00 ± 0.00 b	1.00 ± 0.00 c	1.00 ± 0.00 d		1.67 ± 0.58 a	1.67 ± 0.58 a	2.00 ± 0.00 a		2.00 ± 1.00 a	2.00 ± 0.00 a	1.33 ± 0.58 d		1.67 ± 0.58 d-f	1.33 ± 0.58 de	1.33 ± 0.58 d		1.17 ± 0.15 a	1.23 ± 0.23 a-d	1.40 ± 0.10 ab		2.78 ± 0.19 f	2.33 ± 0.34 f	2.22 ± 0.19 i		2.33 ± 1.15 a	1.00 ± 0.00 a	3.00 ± 3.46 a		1.00 ± 0.00 a	1.00 ± 0.00 a	3.00 ± 2.00 a
BT06440	HL	3.00 ± 0.00 b	3.00 ± 0.00 a	3.67 ± 1.15 a		1.67 ± 0.58 a-c	1.67 ± 0.58 a-c	1.67 ± 0.58 ab		7.00 ± 2.00 a	5.67 ± 1.15 a-c	6.33 ± 1.15 a		2.67 ± 0.58 ab	2.33 ± 0.58 ab	2.67 ± 0.58 ab		1.00 ± 0.00 b	1.00 ± 0.00 c	1.00 ± 0.00 d		1.67 ± 0.58 a	1.67 ± 0.58 a	2.00 ± 0.00 a		2.33 ± 1.15 a	1.67 ± 1.15 a	2.00 ± 1.00 cd		1.67 ± 0.58 d-f	1.67 ± 0.58 cde	2.00 ± 0.00 b-d		1.43 ± 0.21 a	1.27 ± 0.06 a-d	1.30 ± 0.10 ab		3.00 ± 0.00 f	3.00 ± 0.00 ef	3.44 ± 0.51 hi		1.00 ± 0.00 a	1.67 ± 1.15 a	1.00 ± 0.00 a		1.00 ± 0.00 a	1.00 ± 0.00 a	1.00 ± 0.00 a
BT06460	HL	5.00 ± 0.00 ab	3.67 ± 1.15 a	4.33 ± 1.15 a		1.00 ± 0.00 c	1.00 ± 0.00 c	1.00 ± 0.00		5.67 ± 1.15 a	6.33 ± 1.15 a-c	6.33 ± 2.31 a		2.33 ± 0.58 a-c	2.33 ± 0.58 ab	2.33 ± 0.58 ab		1.67 ± 1.15 b	1.67 ± 1.15 c	1.67 ± 1.15 cd		2.00 ± 0.00 a	1.67 ± 0.58 a	2.00 ± 0.00 a		1.67 ± 0.58 a	1.67 ± 1.15 a	1.67 ± 0.58 d		1.00 ± 0.00 f	1.33 ± 0.58 de	1.00 ± 0.00		1.50 ± 0.26 a	1.30 ± 0.20 a-d	1.27 ± 0.29 ab		2.11 ± 0.19 f	2.00 ± 0.00 f	2.00 ± 0.00 i		1.00 ± 0.00 a	3.00 ± 0.00 a *	1.67 ± 1.15 a		1.00 ± 0.00 a	1.67 ± 1.15 a	1.00 ± 0.00 a
BT08260	HL	4.33 ± 1.15 ab	3.00 ± 0.00 a	3.00 ± 0.00 a		2.00 ± 0.00 a-c	2.00 ± 0.00 a-c	1.67 ± 0.58 ab		7.67 ± 1.15 a	6.33 ± 1.15 a-c	5.67 ± 1.15 a		2.00 ± 0.00 a-c	1.67 ± 0.58 a-c	2.00 ± 0.00 a-c		1.00 ± 0.00 b	1.00 ± 0.00 c	1.00 ± 0.00 d		2.00 ± 0.00 a	1.67 ± 0.58 a	2.00 ± 0.00 a		2.00 ± 0.00 a	3.33 ± 1.53 a	3.00 ± 0.00 a-d		2.33 ± 0.58 b-f	2.00 ± 0.00 b-e	2.00 ± 0.00 b-d		1.43 ± 0.25 a	1.37 ± 0.06 a-d	1.40 ± 0.20 ab		2.67 ± 0.34 f	2.00 ± 0.00 f *	2.89 ± 0.19 i		3.67 ± 2.31 a	3.67 ± 1.15 a	3.67 ± 1.15 a		2.33 ± 2.31 a	2.33 ± 1.15 a	5.00 ± 0.00 a
BT08280	HL	3.67 ± 1.15 ab	3.67 ± 1.15 a	3.00 ± 0.00 a		2.67 ± 0.58 a-c	2.00 ± 1.00 a-c	1.67 ± 1.15 ab		5.67 ± 2.31 a	5.00 ± 0.00 a-c	5.00 ± 2.00 a		2.33 ± 0.58 a-c	1.33 ± 0.58 a-c	2.00 ± 0.00 a-c		1.00 ± 0.00 b	1.00 ± 0.00 c	1.00 ± 0.00 d		2.00 ± 0.00 a	1.67 ± 0.58 a	2.00 ± 0.00 a		3.00 ± 1.00 a	3.33 ± 0.58 a	3.33 ± 0.58 a-c		1.33 ± 0.58 ef	1.00 ± 0.00 e	1.33 ± 0.58 d		1.10 ± 0.17 a	0.70 ± 0.20 d	0.93 ± 0.15		2.00 ± 0.00 f	2.22 ± 0.19 f	2.00 ± 0.00 i		3.67 ± 3.06 a	1.00 ± 0.00 a	3.00 ± 3.46 a		3.00 ± 3.46 a	1.00 ± 0.00 a	1.00 ± 0.00 a
BT02020	LS	6.33 ± 1.15 ab	5.00 ± 2.00 a	5.33 ± 2.89 a		3.00 ± 0.00 a-c	2.67 ± 0.58 a-c	2.67 ± 0.58 ab		5.67 ± 1.15 a	5.00 ± 2.00 a-c	5.00 ± 2.00 a		2.00 ± 0.00 a-c	2.33 ± 0.58 ab	2.33 ± 0.58 ab		1.00 ± 0.00 b	1.00 ± 0.00 c	1.00 ± 0.00 d		2.33 ± 0.58 a	2.33 ± 0.58 a	2.00 ± 1.00 a		2.67 ± 0.58 a	3.00 ± 1.00 a	2.67 ± 0.58 a-d		3.33 ± 0.58 a-e	2.33 ± 1.53 a-e	2.67 ± 1.53 b-d		1.77 ± 0.35 a	1.77 ± 0.06 ab	1.37 ± 0.06 ab		4.22 ± 1.26 c-f	4.44 ± 1.26 d-f	4.55 ± 0.69 f-i		4.33 ± 1.15 a	3.67 ± 3.06 a	3.00 ± 2.00 a		1.67 ± 1.15 a	1.00 ± 0.00 a	3.67 ± 1.15 a
BT02030	LS	3.00 ± 0.00 b	3.67 ± 1.15 a	3.00 ± 0.00 a		1.33 ± 0.58 bc	2.33 ± 0.58 a-c	1.00 ± 0.00 b		5.67 ± 1.15 a	4.33 ± 1.15 a-c	5.00 ± 2.00 a		1.67 ± 0.58 a-c	1.67 ± 0.58 a-c	1.67 ± 0.58 a-d		1.00 ± 0.00 b	1.00 ± 0.00 c	1.00 ± 0.00 d		1.67 ± 0.58 a	1.67 ± 0.58 a	1.33 ± 0.58 a		2.67 ± 0.58 a	2.67 ± 1.53 a	2.33 ± 0.58 a-d		2.00 ± 0.00 c-f	1.67 ± 0.58 cde	2.00 ± 0.00 b-d		1.53 ± 0.49 a	1.23 ± 0.23 a-d	1.57 ± 0.35 ab		2.00 ± 0.00 f	2.00 ± 0.00 f	2.00 ± 0.00 i		1.00 ± 0.00 a	1.67 ± 1.15 a	1.00 ± 0.00 a		3.00 ± 0.00 a	3.00 ± 2.00 a	1.67 ± 1.15 a
BT02320	LS	5.00 ± 0.00 ab	3.00 ± 0.00 a *	4.33 ± 1.15 a		2.67 ± 1.53 a-c	2.67 ± 0.58 a-c	2.33 ± 0.58 ab		7.00 ± 0.00 a	6.33 ± 1.15 a-c	5.67 ± 1.15 a		2.00 ± 0.00 a-c	1.33 ± 0.58 a-c	2.00 ± 0.00 a-c		1.00 ± 0.00 b	1.00 ± 0.00 c	1.00 ± 0.00 d		2.00 ± 0.00 a	2.00 ± 0.00 a	2.00 ± 0.00 a		2.67 ± 0.58 a	3.00 ± 1.00 a	3.00 ± 0.00 a-d		2.00 ± 0.00 c-f	2.00 ± 0.00 b-e	2.33 ± 0.58 b-d		1.73 ± 0.29 a	1.43 ± 0.25 a-d	1.30 ± 0.10 ab		2.89 ± 0.51 f	2.78 ± 0.19 ef	3.11 ± 0.84 i		1.67 ± 1.15 a	5.00 ± 3.46 a	1.67 ± 1.15 a		3.00 ± 0.00 a	5.00 ± 2.00 a	1.00 ± 0.00 a
BT02470	LS	4.33 ± 1.15 ab	5.00 ± 0.00 a	5.00 ± 0.00 a		3.67 ± 0.58 a	3.33 ± 0.58 ab	3.00 ± 0.00 ab		5.00 ± 2.00 a	5.67 ± 1.15 a-c	5.00 ± 2.00 a		2.67 ± 0.58 ab	2.33 ± 0.58 ab	3.00 ± 0.00 a		1.00 ± 0.00 b	1.00 ± 0.00 c	1.00 ± 0.00 d		3.00 ± 0.00 a	2.33 ± 1.15 a	1.67 ± 1.15 a		3.00 ± 0.00 a	2.67 ± 0.58 a	3.00 ± 0.00 a-d		4.33 ± 0.58 ab	3.67 ± 0.58 a-c	4.33 ± 0.58 a-c		1.37 ± 0.38 a	1.63 ± 0.21 a-c	1.83 ± 0.38 ab		8.78 ± 0.69 a-c	7.22 ± 0.19 a-e	8.11 ± 1.68 a-g		4.33 ± 1.15 a	4.33 ± 1.15 a	4.33 ± 2.31 a		1.67 ± 1.15 a	3.00 ± 2.00 a	2.33 ± 2.31 a
BT10190	LS	4.11 ± 0.38 ab	3.44 ± 0.77 a	3.89 ± 0.38 a		1.78 ± 0.69 a-c	2.22 ± 0.19 a-c	1.67 ± 0.34 ab		5.89 ± 0.38 a	5.67 ± 0.67 a-c	5.67 ± 1.15 a		2.00 ± 0.33 a-c	2.00 ± 0.00 ab	2.00 ± 0.00 a-c		1.22 ± 0.39 b	1.22 ± 0.39 c	1.45 ± 0.39 d		1.89 ± 0.19 a	1.89 ± 0.19 a	1.78 ± 0.19 a		2.67 ± 0.58 a	2.89 ± 0.51 a	2.67 ± 0.34 a-d		1.89 ± 0.19 c-f	1.78 ± 0.39 b-e	1.89 ± 0.19 cd		1.60 ± 0.10 a	1.40 ± 0.09 a-d	1.45 ± 0.11 ab		2.33 ± 0.19 f	2.26 ± 0.06 f	2.48 ± 0.28 i		2.11 ± 1.39 a	3.67 ± 0.67 a	2.11 ± 0.38 a		3.00 ± 1.15 a	3.22 ± 1.02 a	1.67 ± 0.67 a
BT10210	LS	4.33 ± 1.15 ab	3.67 ± 1.15 a	4.33 ± 1.15 a		1.33 ± 0.58 bc	1.67 ± 0.58 a-c	1.67 ± 0.58 ab		5.00 ± 0.00 a	6.33 ± 1.15 a-c	6.33 ± 1.15 a		2.33 ± 0.58 a-c	3.00 ± 0.00 a	2.33 ± 0.58 ab		1.67 ± 1.15 b	1.67 ± 1.15 c	2.33 ± 1.15 b-d		2.00 ± 0.00 a	2.00 ± 0.00 a	2.00 ± 0.00 a		2.67 ± 0.58 a	3.00 ± 1.00 a	2.67 ± 0.58 a-d		1.67 ± 0.58 d-f	1.67 ± 0.58 cde	1.33 ± 0.58 d		1.53 ± 0.32 a	1.53 ± 0.25 a-d	1.47 ± 0.21 ab		2.11 ± 0.19 f	2.00 ± 0.00 f	2.33 ± 0.00 i		3.67 ± 3.06 a	4.33 ± 1.15 a	3.67 ± 1.15 a		3.00 ± 3.46 a	1.67 ± 1.15 a	2.33 ± 1.15 a
a BL = Breeding lines, CL = Elite cultivars, FM = landraces for the fresh market, HL = Heirlooms, LS = Long shelf-life cultivars
[truncated: 57 more columns]
