# Supplementary material for: Genotypic and Environmental Effects on Morpho-Physiological and Agronomic Performances of a Tomato Diversity Panel in Relation to Nitrogen and Water Stress Under Organic Farming
Source: Front Plant Sci. 2022 Jun 29;13:fpls-13-936596. doi: 10.3389/fpls.2022.936596 (PMC9277548; doi:10.3389/fpls.2022.936596)
Supplement: Supplementary file 3 [file Table_3.XLSX]

## Sheet: Table S3
Supplementary Table 3: Mean values and standard deviation for the pseudoqualitative and quantitative traits scored for each accession under organic conditions in Spain. For each trait and treatment, means with different letters are significantly different (p = 0.05) according to Tukey's. Means in bold are statistically different compared to the control conditions (* p ≤ 0.05, ** p ≤ 0.01) accordi…
Accession	Cultivar groupa	FOLIAGE DENSITY				PLANT VIGOR				STYLE POSITION				FRUIT SET SEQUENCE				GREEN SHOULDERS				PUFFINESS APPEARANCE				BLOSSOM END SCAR CONDITION				FRUIT FIRMNESS				RIBBING AT CALYX END				STEM DIAMETRE				NUMBER OF LOCULES				PRESENCE AND INCIDENCE OF RADIAL CRACKING
		Control	Nitrogen stress	Water stress		Control	Nitrogen stress	Water stress		Control	Nitrogen stress	Water stress		Control	Nitrogen stress	Water stress		Control	Nitrogen stress	Water stress		Control	Nitrogen stress	Water stress		Control	Nitrogen stress	Water stress		Control	Nitrogen stress	Water stress		Control	Nitrogen stress	Water stress		Control	Nitrogen stress	Water stress		Control	Nitrogen stress	Water stress		Control	Nitrogen stress	Water stress
BT08860	BL	5.11 ± 0.19 a-f	4.56 ± 0.51 c-g	4.67 ± 0.58 a-e		6.67 ± 1.45 a-c	6.89 ± 1.35 a-e	7.33 ± 0.88 a-e		1.44 ± 0.77 a-c	1.89 ± 0.19 a-c	1.67 ± 0.58 b		7.11 ± 0.77 a-g	6.55 ± 0.39 a-j	5.89 ± 0.70 e-k		1.00 ± 0.00 ef	1.00 ± 0.00 fg	1.00 ± 0.00 e-g		5.22 ± 1.68 ab	5.00 ± 0.00 b	4.55 ± 0.39 b		2.00 ± 0.00 a-c	2.67 ± 0.58 ab	2.56 ± 0.51 ab		2.89 ± 0.51 a-d	2.67 ± 0.58 a-c	3.00 ± 0.00 b-d		4.44 ± 0.51 ab	6.11 ± 1.02 a	5.89 ± 1.92 a		1.46 ± 0.14 ab	1.41 ± 0.21 a-d	1.31 ± 0.26 ab		6.00 ± 0.87 f-h	5.78 ± 1.42 g-l	5.83 ± 0.50 e-j		3.00 ± 0.00 b-g	3.44 ± 0.77 a-c	4.56 ± 2.52 a-e
BT08900	BL	6.00 ± 0.00 a-c	5.22 ± 0.19 a-f	4.67 ± 1.53 a-e		6.44 ± 0.96 a-c	5.56 ± 0.51 a-f	5.67 ± 0.34 d-j		1.56 ± 0.51 a-c	1.44 ± 0.77 a-c	1.67 ± 0.58 b		8.33 ± 0.58 a-c	6.00 ± 0.00 c-k **	6.33 ± 0.58 c-j **		1.00 ± 0.00 ef	0.44 ± 0.51 gh	0.56 ± 0.51 fg		2.33 ± 2.31 c-e	1.89 ± 0.38 ef	1.00 ± 0.00 e		2.00 ± 0.00 a-c	2.00 ± 0.00 ab	2.00 ± 0.00 ab		3.00 ± 1.00 a-d	3.33 ± 0.58 ab	3.33 ± 0.58 a-c		2.67 ± 1.53 b-e	2.33 ± 1.15 de	1.67 ± 1.15 de		1.51 ± 0.09 ab	1.24 ± 0.18 a-d	1.41 ± 0.68 ab		3.22 ± 0.48 h-k	3.67 ± 0.60 j-l	4.00 ± 0.60 ij		3.22 ± 1.68 b-g	3.00 ± 0.00 a-c	3.00 ± 1.15 a-e
BT00670	CL	5.33 ± 0.58 a-f	4.67 ± 0.58 c-g	4.67 ± 0.34 a-e		5.44 ± 1.02 a-c	4.56 ± 0.77 d-f	4.89 ± 0.84 g-j		2.11 ± 0.19 a-c	2.00 ± 0.00 a-c	2.11 ± 0.19 ab		4.00 ± 0.00 ij	3.89 ± 0.84 k	4.67 ± 0.58 i-k		1.67 ± 0.58 c-e	2.00 ± 0.00 c-e	1.67 ± 0.58 b-f		3.00 ± 1.33 b-e	3.00 ± 0.67 c-e	2.78 ± 1.02 cd		2.22 ± 0.39 a-c	2.67 ± 0.58 ab	2.89 ± 0.19 a		2.33 ± 0.58 cd	2.33 ± 0.58 bc	2.33 ± 0.58 d-f		3.67 ± 1.15 b-d	3.00 ± 0.00 cd	3.22 ± 0.39 b-e		1.04 ± 0.05 ab	1.00 ± 0.03 a-d	1.04 ± 0.08 ab		11.94 ± 0.98 b-d	10.22 ± 0.69 c-f	13.94 ± 1.51 a		3.89 ± 1.02 a-g	6.33 ± 1.15 ab	4.55 ± 1.68 a-e
BT00850	CL	3.78 ± 0.39 e-g	4.00 ± 0.00 e-h	3.67 ± 0.58 de		5.00 ± 1.20 a-c	4.33 ± 0.58 ef	5.22 ± 0.84 f-j		1.00 ± 0.00 c	2.00 ± 0.00 a-c **	1.00 ± 0.00 b		4.44 ± 0.51 h-j	3.67 ± 0.34 k	4.33 ± 0.67 jk		1.67 ± 0.58 c-e	1.56 ± 0.51 d-f	1.67 ± 0.58 b-f		2.78 ± 0.39 b-e	2.11 ± 0.77 d-f	1.45 ± 0.39 c-e *		2.44 ± 0.51 a-c	3.00 ± 0.00 a	2.22 ± 0.19 ab		3.00 ± 0.00 a-d	3.00 ± 0.00 a-c	3.00 ± 0.00 b-d		3.67 ± 1.15 b-d	3.00 ± 0.00 cd	3.00 ± 0.00 b-e		1.16 ± 0.32 ab	0.92 ± 0.12 cd	0.90 ± 0.09 b		12.83 ± 1.80 bc	12.05 ± 1.49 b-d	11.22 ± 1.99 a-d		4.33 ± 2.31 a-g	5.67 ± 2.31 a-c	5.22 ± 1.02 a-e
BT00890	CL	5.11 ± 1.02 a-f	5.67 ± 0.58 a-d	5.11 ± 1.02 a-d		5.44 ± 1.39 a-c	4.67 ± 0.58 c-f	4.22 ± 0.19 ij		1.33 ± 0.58 bc	1.67 ± 0.58 a-c	2.00 ± 0.00 ab		4.67 ± 0.67 g-j	4.67 ± 1.20 i-k	5.78 ± 0.69 e-k		1.78 ± 0.39 c-e	1.78 ± 0.39 c-f	1.44 ± 0.51 d-f		3.44 ± 2.14 b-e	2.11 ± 1.02 d-f	1.89 ± 1.02 c-e		2.33 ± 0.58 a-c	2.33 ± 0.58 ab	1.67 ± 0.67 ab		2.67 ± 0.58 b-d	2.67 ± 0.58 a-c	3.00 ± 0.00 b-d		4.33 ± 1.15 ab	2.78 ± 1.54 d	3.78 ± 1.07 a-d		1.39 ± 0.10 ab	1.04 ± 0.10 a-d *	1.14 ± 0.14 ab		9.61 ± 2.30 de	10.50 ± 2.45 b-f	8.89 ± 4.09 c-g		4.78 ± 1.68 a-f	4.33 ± 2.31 a-c	4.55 ± 2.04 a-e
BT00900	CL	6.22 ± 0.51 a-c	6.00 ± 0.00 a-c	5.67 ± 0.58 a-c		6.11 ± 0.38 a-c	5.33 ± 0.58 a-f	5.89 ± 0.19 d-j		2.11 ± 0.19 a-c	2.00 ± 0.00 a-c	1.89 ± 0.19 ab		6.33 ± 0.58 b-j	6.00 ± 0.00 c-k	6.44 ± 0.96 c-i		1.67 ± 0.58 c-e	1.78 ± 0.39 c-f	1.67 ± 0.58 b-f		1.00 ± 0.00 e	1.00 ± 0.00 f	1.00 ± 0.00 e		2.00 ± 0.00 a-c	2.44 ± 0.51 ab	1.78 ± 0.69 ab		3.11 ± 0.19 a-d	3.00 ± 0.00 a-c	3.00 ± 0.00 b-d		3.00 ± 0.00 b-e	3.44 ± 0.77 b-d	3.67 ± 1.15 a-d		1.40 ± 0.29 ab	1.22 ± 0.10 a-d	1.29 ± 0.19 ab		8.72 ± 1.08 ef	8.83 ± 1.59 d-i	9.56 ± 1.62 b-e		3.89 ± 1.02 a-g	3.22 ± 1.68 a-c	3.45 ± 0.39 a-e
BT02580	CL	4.89 ± 0.19 a-g	4.67 ± 0.58 c-g	4.56 ± 0.51 b-e		6.33 ± 0.88 a-c	6.67 ± 0.58 a-f	6.89 ± 0.19 a-f		1.00 ± 0.00 c	1.00 ± 0.00 c	1.00 ± 0.00 b		8.33 ± 1.15 a-c	8.78 ± 0.19 a	8.78 ± 0.39 ab		0.00 ± 0.00 f	0.00 ± 0.00 h	0.00 ± 0.00 g		1.00 ± 0.00 e	1.00 ± 0.00 f	1.00 ± 0.00 e		2.00 ± 0.00 a-c	2.00 ± 0.00 ab	2.00 ± 0.00 ab		3.00 ± 0.00 a-d	3.00 ± 0.00 a-c	3.00 ± 0.00 b-d		1.00 ± 0.00 e	1.00 ± 0.00 e	1.67 ± 1.15 de		1.36 ± 0.05 ab	1.32 ± 0.17 a-d	1.32 ± 0.24 ab		2.06 ± 0.10 k	2.17 ± 0.17 l	2.17 ± 0.00 j		5.22 ± 2.04 a-d	1.89 ± 1.54 a-c	2.56 ± 2.14 a-e
BT02590	CL	4.33 ± 0.58 c-g	5.55 ± 0.39 a-d *	5.45 ± 0.39 a-d *		6.89 ± 1.35 a-c	6.00 ± 1.00 a-f	6.11 ± 0.51 c-hi		1.00 ± 0.00 c	1.67 ± 0.58 a-c	1.22 ± 0.39 b		7.89 ± 0.19 a-d	5.56 ± 1.26 f-k *	6.33 ± 0.58 c-j		3.00 ± 0.00 ab	2.00 ± 0.00 c-e *	2.33 ± 0.58 b-e		1.00 ± 0.00 e	1.00 ± 0.00 f	1.00 ± 0.00 e		2.00 ± 0.00 a-c	2.00 ± 0.00 ab	2.00 ± 0.00 ab		3.67 ± 0.58 ab	3.67 ± 0.58 a	3.67 ± 0.58 ab		1.67 ± 1.15 c-e	3.00 ± 0.00 cd	1.67 ± 1.15 de		1.75 ± 0.59 ab	1.22 ± 0.16 a-d	1.17 ± 0.21 ab		2.44 ± 0.51 jk	5.17 ± 3.88 h-l	4.94 ± 0.68 g-j		1.44 ± 0.77 e-g	5.00 ± 3.46 a-c	3.89 ± 0.77 a-e
BT08120	CL	5.67 ± 0.58 a-e	5.00 ± 0.00 a-g	5.00 ± 0.00 a-d		5.22 ± 0.69 a-c	4.33 ± 0.58 ef	4.67 ± 0.58 h-j		1.22 ± 0.39 bc	1.00 ± 0.00 c	1.11 ± 0.19 b		na	na	na		0.00 ± 0.00 f	0.00 ± 0.00 h	0.00 ± 0.00 g		1.45 ± 0.39 de	1.44 ± 0.77 ef	1.67 ± 0.67 c-e		2.00 ± 0.00 a-c	2.00 ± 0.00 ab	2.00 ± 0.00 ab		4.00 ± 0.00 a	3.67 ± 0.58 a	4.00 ± 0.00 a		1.67 ± 1.15 c-e	1.00 ± 0.00 e	1.00 ± 0.00 e		1.30 ± 0.09 ab	1.38 ± 0.09 a-d	1.03 ± 0.40 ab		2.28 ± 0.19 jk	2.28 ± 0.09 l	2.22 ± 0.09 j		1.89 ± 1.02 d-g	2.33 ± 1.15 a-c	1.22 ± 0.39 de
BT08270	CL	5.00 ± 0.00 a-f	5.00 ± 0.00 a-g	5.00 ± 1.00 a-d		4.78 ± 0.39 bc	4.00 ± 0.00 f **	4.00 ± 0.00 j **		1.00 ± 0.00 c	1.00 ± 0.00 c	1.00 ± 0.00 b		na	na	na		0.00 ± 0.00 f	0.00 ± 0.00 h	0.00 ± 0.00 g		1.00 ± 0.00 e	1.22 ± 0.39 f	1.00 ± 0.00 e		2.00 ± 0.00 a-c	2.00 ± 0.00 ab	2.11 ± 0.19 ab		3.11 ± 0.19 a-d	3.33 ± 0.58 ab	3.67 ± 0.58 ab		3.00 ± 0.00 b-e	3.00 ± 0.00 cd	3.00 ± 0.00 b-e		1.62 ± 0.50 ab	1.40 ± 0.22 a-d	1.40 ± 0.18 ab		5.72 ± 0.25 f-i	6.72 ± 0.98 e-k	6.72 ± 1.25 e-i		1.67 ± 1.15 d-g	2.56 ± 0.77 a-c	3.89 ± 2.53 a-e
BT08300	CL	5.33 ± 0.58 a-f	4.33 ± 0.58 d-h	4.44 ± 0.51 b-e		7.55 ± 0.39 ab	6.78 ± 0.69 a-f	6.67 ± 0.58 a-g		2.00 ± 1.00 a-c	2.11 ± 0.19 a-c	2.11 ± 0.19 ab		7.56 ± 1.71 a-e	7.78 ± 0.84 a-g	8.11 ± 1.02 a-d		4.00 ± 0.00 a	4.00 ± 0.00 a	4.00 ± 0.00 a		1.00 ± 0.00 e	1.00 ± 0.00 f	1.00 ± 0.00 e		2.00 ± 0.00 a-c	2.00 ± 0.00 ab	2.00 ± 0.00 ab		2.78 ± 0.39 b-d	3.00 ± 0.00 a-c	2.67 ± 0.58 c-e		1.67 ± 1.15 c-e	1.00 ± 0.00 e	1.67 ± 1.15 de		1.77 ± 0.21 ab	1.50 ± 0.18 a-c	1.47 ± 0.55 ab		2.06 ± 0.10 k	2.22 ± 0.25 l	2.11 ± 0.10 j		3.44 ± 0.77 a-g	3.00 ± 2.00 a-c	3.67 ± 0.67 a-e
BT00310	FM	5.00 ± 0.00 a-f	4.89 ± 0.19 b-g	4.33 ± 0.58 b-e		6.78 ± 0.19 a-c	4.89 ± 1.39 b-f	7.11 ± 0.84 a-f		1.33 ± 0.34 bc	1.78 ± 0.84 a-c	1.33 ± 0.58 b		8.33 ± 0.67 a-c	8.67 ± 0.58 ab	9.00 ± 0.00 a		2.78 ± 0.19 bc	3.00 ± 0.00 b	3.00 ± 0.00 ab		1.00 ± 0.00 e	1.00 ± 0.00 f	1.00 ± 0.00 e		2.00 ± 0.00 a-c	2.00 ± 0.00 ab	2.00 ± 0.00 ab		3.00 ± 0.00 a-d	3.00 ± 0.00 a-c	3.00 ± 0.00 b-d		1.67 ± 1.15 c-e	1.00 ± 0.00 e	1.67 ± 1.15 de		1.46 ± 0.10 ab	1.15 ± 0.07 a-d	1.41 ± 0.34 ab		2.39 ± 0.26 jk	2.00 ± 0.00 l	2.06 ± 0.10 j		4.78 ± 2.04 a-f	3.45 ± 1.68 a-c	7.00 ± 0.00 a
BT04070	FM	6.22 ± 0.39 a-c	5.67 ± 0.58 a-d	5.89 ± 0.19 a-c		5.67 ± 0.58 a-c	5.78 ± 1.02 a-f	5.67 ± 0.67 d-j		1.56 ± 0.51 a-c	1.78 ± 0.39 a-c	1.67 ± 0.58 b		5.89 ± 1.02 c-j	5.66 ± 0.58 e-k	5.33 ± 0.88 f-k		2.67 ± 0.58 bc	2.33 ± 0.58 b-d	3.00 ± 0.00 ab		1.22 ± 0.39 de	1.45 ± 0.39 ef	2.11 ± 1.02 c-e		2.22 ± 0.19 a-c	2.78 ± 0.39 ab	2.11 ± 0.19 ab		2.89 ± 0.19 a-d	2.33 ± 0.58 bc	3.00 ± 0.00 b-d		3.67 ± 1.15 b-d	3.22 ± 0.39 cd	3.00 ± 0.00 b-e		1.50 ± 0.00 ab	1.15 ± 0.11 a-d **	1.30 ± 0.07 ab *		8.72 ± 0.67 ef	7.00 ± 1.42 e-j	9.11 ± 1.67 c-f		3.45 ± 0.39 a-g	5.67 ± 1.15 a-c *	5.67 ± 0.67 a-e *
BT04090	FM	5.67 ± 0.58 a-e	5.44 ± 0.51 a-e	5.33 ± 0.34 a-d		7.45 ± 1.35 ab	7.33 ± 0.34 a-d	6.22 ± 0.51 c-h		2.00 ± 0.00 a-c	2.00 ± 0.00 a-c	2.00 ± 0.00 ab		4.44 ± 0.96 h-j	4.67 ± 0.58 i-k	4.33 ± 0.34 jk		1.00 ± 0.00 ef	1.33 ± 0.58 e-g	1.00 ± 0.00 e-g		1.22 ± 0.39 de	2.33 ± 0.67 d-f	2.33 ± 1.15 c-e		1.22 ± 0.39 c	3.00 ± 0.00 a *	1.67 ± 1.15 ab		3.00 ± 0.00 a-d	2.67 ± 0.58 a-c	2.67 ± 0.58 c-e		4.33 ± 0.34 ab	4.56 ± 0.77 a-c	4.67 ± 0.34 a-c		1.62 ± 0.13 ab	1.48 ± 0.20 a-c	1.39 ± 0.14 ab		16.50 ± 2.12 a	14.78 ± 2.10 ab	14.00 ± 2.84 a		3.67 ± 1.15 a-g	5.67 ± 2.31 a-c	3.44 ± 2.14 a-e
BT04100	FM	4.44 ± 0.51 c-g	4.44 ± 0.20 d-h	4.00 ± 0.00 c-e		5.56 ± 0.51 a-c	5.44 ± 1.17 a-f	5.67 ± 0.67 d-j		1.56 ± 0.51 a-c	2.00 ± 0.00 a-c	2.00 ± 0.00 ab		4.66 ± 1.53 g-j	5.67 ± 0.34 e-k	5.11 ± 0.84 g-k		2.00 ± 0.00 b-e	2.00 ± 0.00 c-e	1.67 ± 0.58 b-f		2.33 ± 0.67 c-e	1.22 ± 0.39 f *	1.00 ± 0.00 e *		2.22 ± 0.39 a-c	3.00 ± 0.00 a	2.33 ± 0.58 ab		2.00 ± 0.00 d	2.00 ± 0.00 c	2.00 ± 0.00 ef		3.00 ± 0.00 b-e	3.22 ± 0.39 cd	3.11 ± 0.19 b-e		1.16 ± 0.13 ab	1.11 ± 0.03 a-d	1.14 ± 0.25 ab		11.28 ± 0.58 c-e	10.33 ± 2.78 c-f	11.22 ± 1.26 a-d		5.00 ± 2.00 a-e	3.33 ± 1.53 a-c	5.00 ± 3.46 a-e
BT04120	FM	5.67 ± 0.58 a-e	5.11 ± 0.19 a-g	5.67 ± 0.58 a-c		5.66 ± 0.58 a-c	5.78 ± 0.51 a-f	5.22 ± 0.69 f-j		2.11 ± 0.19 a-c	2.00 ± 0.00 a-c	1.67 ± 0.58 b		5.00 ± 1.00 e-j	5.22 ± 0.69 g-k	5.33 ± 0.58 f-k		2.00 ± 0.00 b-e	2.00 ± 0.00 c-e	2.00 ± 0.00 b-e		2.55 ± 0.39 c-e	2.56 ± 0.77 d-f	3.00 ± 0.00 bc		2.78 ± 0.19 ab	3.00 ± 0.00 a	2.00 ± 1.00 ab		3.00 ± 0.00 a-d	3.00 ± 0.00 a-c	3.00 ± 0.00 b-d		3.33 ± 0.58 b-e	3.44 ± 0.77 b-d	3.00 ± 0.00 b-e		1.18 ± 0.16 ab	1.31 ± 0.14 a-d	1.41 ± 0.28 ab		8.44 ± 1.39 e-g	10.28 ± 1.50 c-f	8.83 ± 1.01 c-g		3.89 ± 1.02 a-g	5.44 ± 1.39 a-c	5.67 ± 1.76 a-e
BT04130	FM	4.67 ± 1.15 b-g	4.44 ± 0.77 d-h	4.56 ± 0.51 b-e		6.78 ± 1.57 a-c	6.89 ± 0.84 a-e	6.89 ± 0.84 a-f		2.00 ± 0.00 a-c	2.00 ± 0.00 a-c	2.00 ± 0.00 ab		5.56 ± 1.26 d-j	5.11 ± 0.19 h-k	6.22 ± 0.19 d-j		1.33 ± 0.58 de	2.00 ± 0.00 c-e	1.33 ± 0.58 d-g		1.22 ± 0.39 de	2.11 ± 0.77 d-f	1.45 ± 0.39 c-e		3.00 ± 0.00 a	2.33 ± 1.15 ab	1.67 ± 1.15 ab		3.00 ± 0.00 a-d	3.00 ± 0.00 a-c	3.00 ± 0.00 b-d		3.67 ± 1.15 b-d	3.22 ± 0.39 cd	3.00 ± 0.00 b-e		1.99 ± 0.88 a	1.35 ± 0.17 a-d	1.37 ± 0.29 ab		12.11 ± 0.59 b-d	11.00 ± 0.33 b-e	12.17 ± 2.52 a-c		3.67 ± 1.15 a-g	3.67 ± 1.15 a-c	5.89 ± 0.38 a-d
BT04140	FM	5.22 ± 0.39 a-f	5.00 ± 0.00 a-g	4.56 ± 0.51 b-e		6.55 ± 1.35 a-c	7.22 ± 1.07 a-d	7.11 ± 0.84 a-f		1.00 ± 0.00 c	1.33 ± 0.58 a-c	1.33 ± 0.58 b		6.44 ± 0.96 a-j	4.78 ± 1.57 i-k	5.78 ± 0.69 e-k		1.67 ± 0.58 c-e	1.67 ± 0.58 d-f	1.67 ± 0.58 b-f		1.00 ± 0.00 e	1.22 ± 0.39 f	1.45 ± 0.39 c-e		1.67 ± 0.58 bc	2.00 ± 0.00 ab	2.33 ± 0.58 ab		2.67 ± 0.34 b-d	2.67 ± 0.58 a-c	3.00 ± 0.00 b-d		2.44 ± 1.26 b-e	3.00 ± 0.00 cd	2.33 ± 1.15 c-e		1.62 ± 0.11 ab	1.41 ± 0.10 a-d	1.42 ± 0.17 ab		5.39 ± 0.68 g-j	5.39 ± 0.84 g-l	5.45 ± 1.11 f-j		3.22 ± 0.39 b-g	5.67 ± 1.15 a-c *	3.89 ± 1.02 a-e
BT04150	FM	6.00 ± 0.00 a-c	5.44 ± 0.77 a-e	5.44 ± 0.51 a-d		7.11 ± 0.19 a-c	5.00 ± 0.58 b-f **	6.45 ± 0.69 b-h		2.67 ± 0.58 a	2.22 ± 0.39 a-c	2.11 ± 0.19 ab		4.22 ± 0.39 h-j	3.67 ± 0.58 k	4.78 ± 0.19 h-k		1.67 ± 0.58 c-e	1.11 ± 0.19 e-g	1.00 ± 0.00 e-g		1.45 ± 0.39 de	2.11 ± 0.77 d-f	2.33 ± 1.15 c-e		2.33 ± 1.15 a-c	2.00 ± 1.00 ab	2.22 ± 1.07 ab		3.22 ± 0.39 a-c	3.00 ± 0.00 a-c	2.89 ± 0.19 b-e		3.89 ± 0.84 a-c	3.67 ± 1.15 b-d	3.45 ± 0.39 a-e		1.52 ± 0.04 ab	1.37 ± 0.14 a-d	1.62 ± 0.16 ab		12.67 ± 2.49 b-d	17.44 ± 3.60 a	14.83 ± 1.17 a		5.00 ± 0.00 a-e	5.89 ± 1.39 a-c	6.33 ± 0.67 ab
BT06190	FM	5.33 ± 0.00 a-f	5.67 ± 0.58 a-d	5.44 ± 0.51 a-d		5.55 ± 0.69 a-c	5.78 ± 0.77 a-f	5.55 ± 0.39 e-j		2.00 ± 0.00 a-c	2.33 ± 0.58 a-c	1.67 ± 0.58 b		4.56 ± 0.51 g-j	4.89 ± 1.68 i-k	5.89 ± 0.84 e-k		2.00 ± 0.00 b-e	1.78 ± 0.39 c-f	1.67 ± 0.58 b-f		3.44 ± 0.77 b-e	3.67 ± 0.67 b-d	2.33 ± 0.67 c-e		2.33 ± 0.58 a-c	3.00 ± 0.00 a	2.00 ± 0.00 ab		2.89 ± 0.19 a-d	2.67 ± 0.58 a-c	2.67 ± 0.58 c-e		3.00 ± 0.00 b-e	3.00 ± 0.00 cd	3.00 ± 0.00 b-e		0.98 ± 0.50 b	1.15 ± 0.04 a-d	1.39 ± 0.36 ab		4.94 ± 0.77 h-k	6.22 ± 1.14 f-l	5.89 ± 0.59 e-j		5.22 ± 1.68 a-d	5.67 ± 2.31 a-c	6.33 ± 1.15 ab
BT06240	FM	6.67 ± 0.58 a	6.44 ± 0.51 a	6.56 ± 0.77 a		7.11 ± 0.19 a-c	6.00 ± 0.88 a-f	5.56 ± 0.51 e-j *		1.00 ± 0.00 c	1.56 ± 0.96 a-c	1.00 ± 0.00 b		7.67 ± 0.58 a-d	7.56 ± 0.77 a-h	7.00 ± 0.67 a-g		2.78 ± 0.39 bc	3.00 ± 0.00 b	3.00 ± 0.00 ab		2.78 ± 1.02 b-e	2.33 ± 1.34 d-f	2.33 ± 0.67 c-e		2.00 ± 0.00 a-c	2.00 ± 0.00 ab	2.00 ± 0.00 ab		2.00 ± 0.00 d	2.00 ± 0.00 c	2.00 ± 0.00 ef		1.00 ± 0.00 e	1.00 ± 0.00 e	1.00 ± 0.00 e		1.87 ± 0.23 ab	1.46 ± 0.14 a-c	1.27 ± 0.15 ab *		2.00 ± 0.00 k	2.06 ± 0.10 l	2.00 ± 0.00 j		1.89 ± 1.02 d-g	2.33 ± 2.31 a-c	1.44 ± 0.77 c-e
BT10050	FM	4.67 ± 0.58 b-g	4.00 ± 0.00 e-h	4.33 ± 0.58 b-e		7.00 ± 0.67 a-c	6.78 ± 1.92 a-f	7.00 ± 0.67 a-f		1.00 ± 0.00 c	1.11 ± 0.19 c	1.00 ± 0.00 b		8.11 ± 0.84 a-d	8.67 ± 0.58 ab	8.78 ± 0.39 ab		2.44 ± 0.51 b-d	2.33 ± 0.58 b-d	2.33 ± 0.34 b-e		1.00 ± 0.00 e	1.00 ± 0.00 f	1.00 ± 0.00 e		2.00 ± 0.00 a-c	2.00 ± 0.00 ab	2.00 ± 0.00 ab		3.00 ± 0.00 a-d	3.00 ± 0.00 a-c	3.00 ± 0.00 b-d		1.00 ± 0.00 e	1.00 ± 0.00 e	1.67 ± 1.15 de		1.82 ± 0.20 ab	1.37 ± 0.23 a-d	1.52 ± 0.47 ab		2.00 ± 0.00 k	2.00 ± 0.00 l	2.00 ± 0.00 j		4.33 ± 1.15 a-g	2.56 ± 2.14 a-c	2.11 ± 1.02 b-e
BT00380	FM	5.33 ± 0.58 a-f	5.00 ± 0.00 a-g	5.33 ± 1.15 a-d		7.11 ± 0.19 a-c	8.00 ± 1.00 a	6.89 ± 0.51 a-f		1.33 ± 0.58 bc	2.00 ± 0.00 a-c	1.67 ± 0.58 b		4.78 ± 0.84 f-j	5.22 ± 1.02 g-k	4.78 ± 0.69 h-k		2.00 ± 0.00 b-e	2.00 ± 0.00 c-e	1.67 ± 0.58 b-f		7.00 ± 0.00 a	7.00 ± 0.00 a	6.56 ± 0.77 a		2.00 ± 0.00 a-c	2.89 ± 0.19 ab *	2.44 ± 0.51 ab		3.11 ± 0.19 a-d	3.00 ± 0.00 a-c	3.00 ± 0.00 b-d		4.78 ± 0.39 ab	5.67 ± 1.15 a	5.00 ± 0.00 ab		1.80 ± 0.22 ab	1.61 ± 0.43 a	1.98 ± 0.64 a		5.67 ± 0.34 f-i	4.78 ± 0.09 i-l	5.67 ± 0.67 e-j		3.67 ± 1.15 a-g	5.67 ± 1.15 a-c	5.00 ± 0.00 a-e
BT00400	FM	6.00 ± 0.00 a-c	5.33 ± 0.58 a-e	5.11 ± 0.19 a-d *		6.89 ± 0.51 a-c	5.89 ± 0.70 a-f	6.33 ± 0.34 c-h		2.22 ± 1.07 a-c	2.67 ± 1.53 a	1.56 ± 0.96 b		6.67 ± 1.15 a-h	5.89 ± 0.51 d-k	5.78 ± 0.96 e-k		2.00 ± 0.00 b-e	1.89 ± 0.19 c-f	2.33 ± 0.58 b-e		3.67 ± 0.67 b-d	3.67 ± 0.67 b-d	3.00 ± 1.15 bc		2.00 ± 0.00 a-c	2.00 ± 0.00 ab	2.00 ± 0.00 ab		3.22 ± 0.39 a-c	3.33 ± 0.58 ab	3.33 ± 0.58 a-c		1.00 ± 0.00 e	1.00 ± 0.00 e	1.67 ± 1.15 de		1.87 ± 0.47 ab	1.26 ± 0.12 a-d	1.52 ± 0.41 ab		2.33 ± 0.29 jk	2.50 ± 0.29 kl	2.66 ± 0.29 j		2.11 ± 1.02 c-g	3.22 ± 1.68 a-c	3.89 ± 2.53 a-e
BT00460	FM	4.00 ± 0.00 d-g	4.00 ± 0.00 e-h	4.33 ± 0.58 b-e		7.22 ± 0.51 a-c	7.44 ± 1.39 a-c	8.33 ± 0.34 ab		1.00 ± 0.00 c	1.11 ± 0.19 c	1.67 ± 0.58 b		8.67 ± 0.58 ab	8.33 ± 1.15 a-d	8.67 ± 0.58 ab		3.00 ± 0.00 ab	3.00 ± 0.00 b	3.00 ± 0.00 ab		1.00 ± 0.00 e	1.00 ± 0.00 f	1.00 ± 0.00 e		2.00 ± 0.00 a-c	2.00 ± 0.00 ab	2.00 ± 0.00 ab		3.00 ± 0.00 a-d	3.00 ± 0.00 a-c	3.00 ± 0.00 b-d		1.00 ± 0.00 e	1.00 ± 0.00 e	1.00 ± 0.00 e		1.76 ± 0.42 ab	1.57 ± 0.24 ab	1.56 ± 0.30 ab		2.06 ± 0.10 k	2.28 ± 0.19 l	2.06 ± 0.10 j		7.00 ± 0.00 a	5.67 ± 2.31 a-c	7.00 ± 0.00 a
BT00500	FM	4.00 ± 0.00 d-g	3.78 ± 0.39 f-h	4.00 ± 0.00 c-e		6.55 ± 1.35 a-c	6.44 ± 0.77 a-f	6.55 ± 0.39 b-h		1.00 ± 0.00 c	1.00 ± 0.00 c	1.00 ± 0.00 b		9.00 ± 0.00 a	8.44 ± 0.51 a-d	9.00 ± 0.00 a		1.89 ± 0.19 b-e	2.00 ± 0.00 c-e	2.33 ± 0.58 b-e		1.00 ± 0.00 e	1.00 ± 0.00 f	1.00 ± 0.00 e		2.00 ± 0.00 a-c	2.00 ± 0.00 ab	2.00 ± 0.00 ab		3.00 ± 0.00 a-d	3.00 ± 0.00 a-c	3.44 ± 0.51 a-c		1.00 ± 0.00 e	1.00 ± 0.00 e	1.00 ± 0.00 e		1.60 ± 0.26 ab	1.23 ± 0.21 a-d	1.14 ± 0.05 ab *		2.22 ± 0.25 k	2.00 ± 0.00 l	2.06 ± 0.10 j		1.22 ± 0.39 fg	1.00 ± 0.00 c	1.89 ± 0.38 b-e
BT00510	FM	4.33 ± 0.58 c-g	4.33 ± 0.58 d-h	4.11 ± 0.19 b-e		7.44 ± 1.39 ab	7.44 ± 0.96 a-c	8.33 ± 0.58 ab		1.00 ± 0.00 c	1.00 ± 0.00 c	1.00 ± 0.00 b		9.00 ± 0.00 a	8.67 ± 0.34 ab	9.00 ± 0.00 a		1.89 ± 0.19 b-e	1.89 ± 0.19 c-f	1.89 ± 0.19 b-f		1.00 ± 0.00 e	1.00 ± 0.00 f	1.00 ± 0.00 e		2.00 ± 0.00 a-c	2.00 ± 0.00 ab	2.00 ± 0.00 ab		2.00 ± 0.00 d	2.00 ± 0.00 c	2.00 ± 0.00 ef		1.00 ± 0.00 e	1.00 ± 0.00 e	1.00 ± 0.00 e		1.47 ± 0.06 ab	1.20 ± 0.06 a-d *	1.25 ± 0.17 ab		2.33 ± 0.17 jk	2.17 ± 0.17 l	2.17 ± 0.17 j		1.00 ± 0.00 g	1.00 ± 0.00 c	1.22 ± 0.39 de
BT04030	FM	5.00 ± 1.00 a-f	5.33 ± 0.58 a-e	4.33 ± 0.58 b-e		6.44 ± 0.51 a-c	5.44 ± 0.20 a-f *	6.33 ± 0.34 c-h		2.00 ± 0.00 a-c	2.00 ± 0.00 a-c	2.11 ± 0.19 ab		4.00 ± 0.33 ij	4.56 ± 0.51 i-k	4.11 ± 0.19 k		1.00 ± 0.00 ef	1.44 ± 0.51 d-f	1.11 ± 0.19 e-g		1.22 ± 0.39 de	2.11 ± 0.77 d-f	2.33 ± 1.15 c-e		1.67 ± 1.15 bc	1.67 ± 1.15 b	1.33 ± 0.58 b		3.00 ± 0.00 a-d	3.00 ± 0.00 a-c	3.00 ± 0.00 b-d		4.00 ± 1.00 a-c	4.56 ± 0.77 a-c	5.00 ± 0.67 ab		1.61 ± 0.25 ab	1.24 ± 0.02 a-d	1.49 ± 0.27 ab		15.06 ± 0.54 ab	13.56 ± 2.12 a-c	13.39 ± 1.58 ab		3.67 ± 1.15 a-g	5.00 ± 3.46 a-c	4.11 ± 2.77 a-e
BT04040	FM	6.44 ± 0.51 ab	6.33 ± 0.58 ab	5.67 ± 0.58 a-c		6.78 ± 0.77 a-c	6.11 ± 1.02 a-f	5.56 ± 1.26 e-j		1.00 ± 0.00 c	1.00 ± 0.00 c	1.00 ± 0.00 b		7.11 ± 0.84 a-g	6.11 ± 1.02 b-k	6.11 ± 1.54 d-k		2.67 ± 0.58 bc	3.00 ± 0.00 b	2.67 ± 0.58 a-d		4.56 ± 2.14 a-c	4.55 ± 0.39 bc	3.00 ± 0.00 bc		2.00 ± 0.00 a-c	2.00 ± 0.00 ab	2.00 ± 0.00 ab		2.67 ± 0.58 b-d	2.00 ± 0.00 c	2.00 ± 0.00 ef		1.67 ± 1.15 c-e	1.00 ± 0.00 e	1.67 ± 1.15 de		1.61 ± 0.10 ab	1.30 ± 0.32 a-d	1.37 ± 0.34 ab		3.22 ± 0.19 h-k	3.11 ± 0.51 j-l	3.05 ± 0.25 ij		5.67 ± 2.31 a-c	7.00 ± 0.00 a	6.11 ± 1.02 a-c
BT04060	FM	6.00 ± 0.00 a-c	6.00 ± 0.00 a-c	5.00 ± 0.00 a-d		5.11 ± 0.51 a-c	4.56 ± 1.02 d-f	4.89 ± 0.19 g-j		2.00 ± 0.00 a-c	2.00 ± 0.00 a-c	1.78 ± 0.19 b		3.89 ± 0.84 j	4.22 ± 0.51 jk	4.44 ± 0.51 i-k		2.00 ± 0.00 b-e	2.00 ± 0.00 c-e	2.00 ± 0.00 b-e		1.22 ± 0.39 de	1.89 ± 0.38 ef	1.44 ± 0.77 c-e		2.67 ± 0.58 ab	2.78 ± 0.39 ab	2.56 ± 0.51 ab		2.67 ± 0.58 b-d	3.00 ± 0.00 a-c	3.00 ± 0.00 b-d		3.00 ± 0.00 b-e	3.00 ± 0.00 cd	3.00 ± 0.00 b-e		1.33 ± 0.41 ab	0.96 ± 0.05 b-d	1.18 ± 0.22 ab		11.39 ± 2.79 c-e	9.61 ± 1.59 c-g	9.61 ± 0.98 b-e		2.78 ± 0.39 b-g	4.33 ± 1.15 a-c	4.33 ± 1.34 a-e
BT06330	HL	4.00 ± 1.00 d-g	4.00 ± 0.00 e-h	4.44 ± 0.51 b-e		7.00 ± 0.88 a-c	7.33 ± 0.58 a-d	7.56 ± 0.51 a-d		1.00 ± 0.00 c	1.00 ± 0.00 c	1.11 ± 0.19 b		9.00 ± 0.00 a	7.67 ± 1.20 a-h	8.67 ± 0.58 ab		1.78 ± 0.69 c-e	2.00 ± 0.00 c-e	1.78 ± 0.39 b-f		1.00 ± 0.00 e	1.00 ± 0.00 f	1.00 ± 0.00 e		2.00 ± 0.00 a-c	2.00 ± 0.00 ab	2.00 ± 0.00 ab		3.00 ± 0.00 a-d	3.00 ± 0.00 a-c	3.00 ± 0.00 b-d		1.67 ± 1.15 c-e	1.00 ± 0.00 e	1.00 ± 0.00 e		1.79 ± 0.12 ab	1.40 ± 0.29 a-d	1.68 ± 0.16 ab		2.00 ± 0.00 k	2.00 ± 0.00 l	2.00 ± 0.00 j		2.78 ± 0.39 b-g	1.00 ± 0.00 c *	2.11 ± 1.02 b-e
BT06400	HL	4.67 ± 0.58 b-g	4.56 ± 0.51 c-g	4.33 ± 0.58 b-e		6.33 ± 0.58 a-c	7.11 ± 0.51 a-e	6.55 ± 0.69 b-h		1.33 ± 0.58 bc	1.22 ± 0.39 bc	1.00 ± 0.00 b		8.33 ± 0.58 a-c	8.22 ± 1.07 a-e	7.33 ± 0.58 a-f		2.11 ± 0.51 b-e	2.00 ± 0.00 c-e	2.33 ± 0.58 b-e		1.00 ± 0.00 e	1.00 ± 0.00 f	1.00 ± 0.00 e		2.00 ± 0.00 a-c	2.00 ± 0.00 ab	2.00 ± 0.00 ab		2.00 ± 0.00 d	2.00 ± 0.00 c	2.00 ± 0.00 ef		1.00 ± 0.00 e	1.00 ± 0.00 e	1.67 ± 1.15 de		1.75 ± 0.66 ab	1.24 ± 0.25 a-d	1.23 ± 0.24 ab		2.61 ± 0.10 i-k	2.11 ± 0.10 l **	2.44 ± 0.10 j		3.67 ± 1.15 a-g	2.78 ± 0.39 a-c	4.11 ± 0.38 a-e
BT06440	HL	4.67 ± 1.15 b-g	4.67 ± 0.58 c-g	4.33 ± 0.58 b-e		6.66 ± 0.58 a-c	7.45 ± 0.39 a-c	6.22 ± 0.51 c-h		1.00 ± 0.00 c	1.00 ± 0.00 c	1.00 ± 0.00 b		8.33 ± 0.58 a-c	8.78 ± 0.39 a	8.33 ± 0.58 a-c		1.67 ± 0.58 c-e	1.33 ± 0.58 e-g	1.56 ± 0.51 c-f		1.00 ± 0.00 e	1.00 ± 0.00 f	1.00 ± 0.00 e		2.00 ± 0.00 a-c	2.00 ± 0.00 ab	2.00 ± 0.00 ab		2.67 ± 0.58 b-d	2.00 ± 0.00 c	1.67 ± 0.58 f		1.11 ± 0.19 de	1.00 ± 0.00 e	1.00 ± 0.00 e		1.60 ± 0.20 ab	1.37 ± 0.14 a-d	1.15 ± 0.04 ab *		3.56 ± 0.34 h-k	3.00 ± 0.88 j-l	3.33 ± 0.58 ij		2.33 ± 1.15 c-g	1.00 ± 0.00 c	1.22 ± 0.39 de
BT06460	HL	5.33 ± 0.58 a-f	4.33 ± 0.58 d-h	4.33 ± 0.58 b-e		7.89 ± 1.02 a	8.00 ± 0.88 a	8.56 ± 0.77 a		1.00 ± 0.00 c	1.00 ± 0.00 c	1.00 ± 0.00 b		9.00 ± 0.00 a	8.56 ± 0.51 a-c	9.00 ± 0.00 a		1.67 ± 0.58 c-e	1.78 ± 0.39 c-f	1.67 ± 0.58 b-f		1.00 ± 0.00 e	1.00 ± 0.00 f	1.00 ± 0.00 e		2.00 ± 0.00 a-c	2.00 ± 0.00 ab	2.00 ± 0.00 ab		3.00 ± 0.00 a-d	3.00 ± 0.00 a-c	3.00 ± 0.00 b-d		1.00 ± 0.00 e	1.00 ± 0.00 e	1.00 ± 0.00 e		1.51 ± 0.10 ab	1.20 ± 0.09 a-d *	1.28 ± 0.14 ab		2.17 ± 0.17 k	2.11 ± 0.19 l	2.11 ± 0.10 j		1.00 ± 0.00 g	1.00 ± 0.00 c	1.00 ± 0.00 e
BT08260	HL	3.67 ± 0.58 fg	3.67 ± 0.58 gh	3.67 ± 0.58 de		6.89 ± 0.51 a-c	7.33 ± 0.58 a-d	7.00 ± 0.67 a-f		1.33 ± 0.58 bc	1.33 ± 0.58 a-c	1.00 ± 0.00 b		8.00 ± 1.00 a-d	8.00 ± 1.00 a-f	7.78 ± 0.19 a-e		2.00 ± 0.00 b-e	2.00 ± 0.00 c-e	2.00 ± 0.00 b-e		2.33 ± 0.67 c-e	1.00 ± 0.00 f **	1.00 ± 0.00 e **		2.00 ± 0.00 a-c	2.00 ± 0.00 ab	2.00 ± 0.00 ab		2.33 ± 0.58 cd	2.00 ± 0.00 c	2.00 ± 0.00 ef		1.67 ± 1.15 c-e	1.00 ± 0.00 e	1.67 ± 1.15 de		1.32 ± 0.17 ab	1.11 ± 0.09 a-d	1.08 ± 0.09 ab		2.50 ± 0.33 jk	2.33 ± 0.17 l	2.56 ± 0.34 j		6.33 ± 1.15 ab	3.00 ± 0.00 a-c *	5.22 ± 1.54 a-e
BT08280	HL	3.00 ± 0.00 g	3.00 ± 0.00 h	3.00 ± 0.00 e		4.33 ± 1.53 c	5.33 ± 0.58 a-f	4.89 ± 0.19 g-j		1.00 ± 0.00 c	1.00 ± 0.00 c	1.00 ± 0.00 b		8.22 ± 0.39 a-c	8.33 ± 1.15 a-d	8.78 ± 0.39 ab		1.00 ± 0.00 ef	1.11 ± 0.19 e-g	1.00 ± 0.00 e-g		1.00 ± 0.00 e	1.00 ± 0.00 f	1.00 ± 0.00 e		2.00 ± 0.00 a-c	2.00 ± 0.00 ab	2.00 ± 0.00 ab		3.00 ± 0.00 a-d	3.00 ± 0.00 a-c	3.00 ± 0.00 b-d		1.00 ± 0.00 e	1.00 ± 0.00 e	1.00 ± 0.00 e		1.03 ± 0.15 ab	0.79 ± 0.17 d	0.84 ± 0.14 b		2.11 ± 0.19 k	2.17 ± 0.17 l	2.06 ± 0.10 j		1.44 ± 0.77 e-g	1.00 ± 0.00 c	1.00 ± 0.00 e
BT02020	LS	5.89 ± 0.19 a-d	5.67 ± 0.58 a-d	6.00 ± 0.00 ab		6.89 ± 0.38 a-c	5.34 ± 0.58 a-f *	6.00 ± 0.67 d-i		2.33 ± 0.58 ab	2.56 ± 0.51 ab	3.00 ± 0.00 a		6.55 ± 0.39 a-i	6.67 ± 1.15 a-j	7.00 ± 0.00 a-g		2.67 ± 0.58 bc	2.67 ± 0.34 bc	3.00 ± 0.00 ab		1.00 ± 0.00 e	1.00 ± 0.00 f	1.00 ± 0.00 e		2.33 ± 1.15 a-c	1.67 ± 1.15 b	1.67 ± 1.15 ab		3.11 ± 0.19 a-d	3.00 ± 0.00 a-c	3.00 ± 0.00 b-d		6.44 ± 0.96 a	5.00 ± 0.00 ab *	5.00 ± 0.00 ab *		1.64 ± 0.40 ab	1.24 ± 0.19 a-d	1.33 ± 0.27 ab		8.28 ± 0.98 e-g	9.17 ± 0.87 d-h	8.11 ± 0.92 d-h		3.00 ± 0.00 b-g	4.33 ± 1.15 a-c	3.00 ± 0.00 a-e
BT02030	LS	4.67 ± 0.58 b-g	4.78 ± 0.69 c-g	4.22 ± 1.07 b-e		6.00 ± 1.00 a-c	5.56 ± 0.77 a-f	5.67 ± 0.34 d-j		1.00 ± 0.00 c	1.33 ± 0.58 a-c	1.00 ± 0.00 b		7.33 ± 1.15 a-f	7.11 ± 0.19 a-i	6.78 ± 0.39 b-h		1.00 ± 0.00 ef	1.89 ± 0.19 c-f *	1.67 ± 0.58 b-f		1.00 ± 0.00 e	1.00 ± 0.00 f	1.00 ± 0.00 e		2.00 ± 0.00 a-c	2.00 ± 0.00 ab	2.00 ± 0.00 ab		3.22 ± 0.19 a-c	3.00 ± 0.00 a-c	3.00 ± 0.00 b-d		1.67 ± 1.15 c-e	1.00 ± 0.00 e	1.00 ± 0.00 e		1.48 ± 0.14 ab	1.19 ± 0.25 a-d	1.13 ± 0.22 ab		2.11 ± 0.10 k	2.06 ± 0.10 l	2.06 ± 0.10 j		3.00 ± 0.00 b-g	1.67 ± 1.15 bc	2.11 ± 0.77 b-e
BT02320	LS	5.11 ± 1.02 a-f	4.78 ± 0.39 c-g	4.56 ± 0.51 b-e		6.78 ± 1.17 a-c	6.89 ± 0.38 a-e	6.22 ± 0.19 c-h		1.67 ± 0.58 a-c	1.11 ± 0.19 c	1.44 ± 0.51 b		7.78 ± 1.02 a-d	6.55 ± 0.39 a-j	6.22 ± 0.19 d-j *		1.33 ± 0.58 de	1.33 ± 0.58 e-g	1.67 ± 0.58 b-f		1.00 ± 0.00 e	1.00 ± 0.00 f	1.00 ± 0.00 e		2.00 ± 0.00 a-c	2.00 ± 0.00 ab	2.00 ± 0.00 ab		3.33 ± 0.58 a-c	3.00 ± 0.00 a-c	3.00 ± 0.00 b-d		1.67 ± 1.15 c-e	1.00 ± 0.00 e	1.67 ± 1.15 de		1.49 ± 0.22 ab	1.11 ± 0.14 a-d	1.23 ± 0.17 ab		2.72 ± 0.42 i-k	2.67 ± 0.29 kl	2.67 ± 0.34 j		3.00 ± 0.00 b-g	3.67 ± 2.31 a-c	4.56 ± 3.15 a-e
BT02470	LS	5.67 ± 0.58 a-e	4.89 ± 0.19 b-g	5.33 ± 0.58 a-d		5.00 ± 0.00 a-c	7.45 ± 0.69 a-c **	6.89 ± 1.02 a-f *		1.11 ± 0.19 bc	2.22 ± 0.39 a-c *	1.78 ± 0.69 b		5.00 ± 0.00 e-j	7.11 ± 0.19 a-i **	6.89 ± 1.02 b-g *		1.22 ± 0.19 e	2.00 ± 0.00 c-e	1.78 ± 1.02 b-f		1.00 ± 0.00 e	1.89 ± 0.77 ef	1.22 ± 0.39 de		2.00 ± 0.00 a-c	2.00 ± 0.00 ab	2.00 ± 0.00 ab		3.00 ± 0.00 a-d	3.00 ± 0.00 a-c	2.67 ± 0.58 c-e		3.00 ± 0.00 b-e	2.33 ± 1.15 de	1.67 ± 1.15 de		1.40 ± 0.20 ab	1.54 ± 0.35 a-c	1.28 ± 0.20 ab		5.72 ± 0.95 f-i	3.56 ± 0.92 j-l	4.17 ± 2.00 h-j		3.00 ± 0.00 b-g	4.56 ± 2.69 a-c	3.89 ± 1.02 a-e
BT10190	LS	4.67 ± 0.58 b-g	4.67 ± 0.58 c-g	4.00 ± 0.00 c-e		7.11 ± 1.07 a-c	7.67 ± 1.15 ab	8.00 ± 0.00 a-c		1.00 ± 0.00 c	1.00 ± 0.00 c	1.00 ± 0.00 b		9.00 ± 0.00 a	9.00 ± 0.00 a	9.00 ± 0.00 a		0.00 ± 0.00 f	0.00 ± 0.00 h	0.00 ± 0.00 g		1.00 ± 0.00 e	1.00 ± 0.00 f	1.00 ± 0.00 e		2.00 ± 0.00 a-c	2.00 ± 0.00 ab	2.00 ± 0.00 ab		3.00 ± 0.00 a-d	3.00 ± 0.00 a-c	3.00 ± 0.00 b-d		1.00 ± 0.00 e	1.00 ± 0.00 e	1.67 ± 1.15 de		1.38 ± 0.20 ab	1.17 ± 0.20 a-d	1.27 ± 0.29 ab		2.17 ± 0.00 k	2.00 ± 0.00 l *	2.11 ± 0.10 j		1.00 ± 0.00 g	1.00 ± 0.00 c	2.11 ± 1.02 b-e
BT10210	LS	5.00 ± 1.00 a-f	4.67 ± 0.58 c-g	4.89 ± 0.19 a-e		7.11 ± 1.34 a-c	7.33 ± 0.58 a-d	7.11 ± 0.19 a-f		1.00 ± 0.00 c	1.11 ± 0.19 c	1.00 ± 0.00 b		8.67 ± 0.58 ab	8.56 ± 0.77	8.11 ± 1.02 a-d		3.00 ± 0.00 ab	3.00 ± 0.00 b	2.89 ± 0.19 a-c		1.00 ± 0.00 e	1.00 ± 0.00 f	1.00 ± 0.00 e		2.00 ± 0.00 a-c	2.00 ± 0.00 ab	2.00 ± 0.00 ab		3.00 ± 0.00 a-d	3.00 ± 0.00 a-c	3.00 ± 0.00 b-d		1.00 ± 0.00 e	1.00 ± 0.00 e	1.00 ± 0.00 e		1.87 ± 0.26 ab	1.60 ± 0.43 a	1.57 ± 0.34 ab		2.06 ± 0.10 k	2.11 ± 0.10 l	2.06 ± 0.10 j		2.56 ± 0.77 c-g	3.89 ± 1.02 a-c	2.11 ± 1.02 b-e
a BL = Breeding lines, CL = Elite cultivars, FM = landraces for the fresh market, HL = Heirlooms, LS = Long shelf-life cultivars
[truncated: 57 more columns]
