# Supplementary material for: Genotypic and Environmental Effects on Morpho-Physiological and Agronomic Performances of a Tomato Diversity Panel in Relation to Nitrogen and Water Stress Under Organic Farming
Source: Front Plant Sci. 2022 Jun 29;13:fpls-13-936596. doi: 10.3389/fpls.2022.936596 (PMC9277548; doi:10.3389/fpls.2022.936596)
Supplement: Supplementary file 4 [file Table_4.XLSX]

## Sheet: Table S4
Supplementary Table 4: Variable contribution (VarPC), Eigenvectors (Egv) and correlation coefficient (CorrPC) for morphological, chemical and phytochemical traits in the first two principal components.
	VarPC1	VarPC2	Egv 1	Egv 2	Corr PC1	Corr PC2
FD	2.26835	1.14829	0.15061	0.107158	0.405042	0.199936
SP	3.18052	9.59336	0.17834	-0.309731	0.479617	-0.577898
FS	6.75582	5.31535	-0.25992	0.230551	-0.699011	0.430162
GS	0.326913	1.12024	-0.0571763	-0.105842	-0.153766	-0.197479
PA	2.36746	1.16414	0.153865	0.107896	0.413796	0.201312
BE	2.01878	0.0083327	0.142084	-0.00912836	0.382111	-0.0170317
FF	0.227015	0.000233009	0.0476461	-0.00152646	0.128136	-0.00284808
RC	8.90637	0.144557	0.298435	-0.0380207	0.802593	-0.0709391
SD	0.106986	0.101331	0.0327088	-0.0318325	0.0879649	-0.0593933
RK	3.76075	1.70429	0.193926	0.130548	0.521534	0.243578
CC	3.65266	1.31551	0.191119	0.114696	0.513984	0.214
FFA	4.0512	3.63093	0.201276	0.19055	0.541299	0.355529
BR	0.456898	2.14805	0.0675943	0.146562	0.181784	0.273456
PF	0.342195	5.44453	0.0584974	0.233335	0.157319	0.435357
PFr	2.13532	6.70426	0.146127	0.258926	0.392986	0.483105
DF	0.552205	0.409038	0.0743105	-0.0639561	0.199846	-0.11933
DFr	0.118215	2.42076	0.0343824	-0.155588	0.0924658	-0.290297
LN	8.532	0.000967472	0.292096	0.00311042	0.785544	0.00580343
RE	7.02439	2.68605	0.265036	-0.163892	0.71277	-0.30579
RU	1.03395	6.76466	0.101683	-0.26009	0.273461	-0.485276
FW	10.209	0.826556	0.319516	0.0909151	0.859286	0.16963
TY	5.74274	0.564599	0.23964	0.0751398	0.644473	0.140196
FST	9.98318	0.628803	-0.315962	0.0792971	-0.849727	0.147953
FSP	10.049	0.486845	-0.317002	0.0697743	-0.852526	0.130185
SS	4.46024	0.145144	-0.211193	0.0380977	-0.567969	0.0710829
PH	0.357418	19.7256	0.0597844	0.444136	0.16078	0.82867
AC	0.573926	16.1882	-0.0757579	-0.402345	-0.203738	-0.750697
RA	0.1117	2.51325	0.0334215	-0.158532	0.0898817	-0.29579
DMR	0.337391	1.58779	0.0580854	-0.126007	0.156211	-0.235105
DR	0.35732	5.50831	-0.0597762	0.234698	-0.160758	0.4379
* Acronyms are in Table 2
